# Supplementary material for: Pathogenomic analyses of Mycobacterium microti, an ESX-1-deleted member of the Mycobacterium tuberculosis complex causing disease in various hosts
Source: Microb Genom. 2021 Feb 2;7(2):000505. doi: 10.1099/mgen.0.000505 (PMC8208694; doi:10.1099/mgen.0.000505)
Supplement: Supplementary material 2 [file mgen-7-505-s002.xlsx]

## Sheet: Table S1
Table S1. Genes that were not shared by all M. microti strains. A star (*) indicates that no orthologue was detected for the given gene in the corresponding strain.
OV254	ATCC 35782	94-2272	Maus III	Maus IV	Annotation
OV254_00007	*	94-2272_00007	Maus-III_00007	Maus-IV_00007	hypothetical protein
OV254_00011	*	94-2272_00011	Maus-III_00011	*	hypothetical protein
OV254_00012	*	*	Maus-III_00012	*	hypothetical protein
OV254_00028	ATCC-35782_00025	94-2272_00027	Maus-III_00028	*	hypothetical protein
OV254_00066	ATCC-35782_00062	*	*	*	hypothetical protein
OV254_00105	*	94-2272_00103	Maus-III_00104	Maus-IV_00101	hypothetical protein
*	*	94-2272_00139	*	*	hypothetical protein
*	*	94-2272_00140	*	*	PE-PGRS family protein PE_PGRS2
*	*	94-2272_00302	*	*	PE-PGRS family protein
*	*	*	*	Maus-IV_00299	PE-PGRS family protein PE_PGRS4
*	ATCC-35782_00315	*	*	*	Trans-aconitate 2-methyltransferase
*	*	*	*	Maus-IV_00340	hypothetical protein
*	ATCC-35782_00791	*	*	*	PE-PGRS family protein PE_PGRS9
OV254_00803	*	94-2272_00803	Maus-III_00803	Maus-IV_00801	putative transposase (fragment)
*	*	94-2272_00832	Maus-III_00832	Maus-IV_00830	hypothetical protein
*	ATCC-35782_00835	94-2272_00835	*	Maus-IV_00833	hypothetical protein
OV254_00886	*	*	*	*	PE-PGRS family protein
*	*	*	*	Maus-IV_00894	hypothetical protein
*	*	94-2272_01024	Maus-III_01023	Maus-IV_01023	putative integral membrane protein
OV254_01119	*	94-2272_01123	Maus-III_01123	Maus-IV_01123	hypothetical protein
OV254_01136	*	*	*	*	PE-PGRS family protein PE_PGRS19
OV254_01148	*	94-2272_01151	Maus-III_01151	Maus-IV_01151	putative cystathionine beta-synthase Cbs (serine sulfhydrase) (beta-thionase) (hemoprotein H-450)
*	*	*	*	Maus-IV_01162	hypothetical protein
*	*	*	*	Maus-IV_01163	hypothetical protein
*	*	*	Maus-III_01166	*	PE-PGRS family protein PE_PGRS22
*	*	94-2272_01325	*	*	PE-PGRS family protein PE_PGRS23
*	ATCC-35782_01454	94-2272_01453	Maus-III_01453	Maus-IV_01456	hypothetical protein
*	*	94-2272_01470	*	Maus-IV_01473	hypothetical protein
OV254_01468	*	94-2272_01474	Maus-III_01473	Maus-IV_01477	putative transferase
OV254_01533	ATCC-35782_01538	94-2272_01539	Maus-III_01538	*	PE-PGRS family protein PE_PGRS26
*	*	*	*	Maus-IV_01552	hypothetical protein
*	*	94-2272_01550	*	Maus-IV_01553	PE-PGRS family protein PE_PGRS27
*	*	94-2272_01551	*	*	hypothetical protein
OV254_01672	*	*	*	*	Partial REP13E12 repeat protein
*	*	*	*	Maus-IV_01726	hypothetical protein
*	ATCC-35782_01859	*	*	*	hypothetical protein
OV254_01851	*	94-2272_01860	Maus-III_01857	Maus-IV_01861	hypothetical protein
OV254_01917	*	*	*	*	NADH dehydrogenase-like protein
OV254_02060	ATCC-35782_02061	94-2272_02067	Maus-III_02069	*	hypothetical protein
OV254_02083	*	*	*	*	hypothetical protein
OV254_02099	ATCC-35782_02097	*	*	*	rRNA adenine N-6-methyltransferase
OV254_02178	*	94-2272_02181	Maus-III_02183	Maus-IV_02183	50S ribosomal protein L28 RpmB2
*	ATCC-35782_02199	*	*	*	hypothetical protein
OV254_02202	*	*	Maus-III_02207	*	hypothetical protein
OV254_02203	ATCC-35782_02200	*	Maus-III_02208	*	hypothetical protein
*	*	*	*	Maus-IV_02208	hypothetical protein
OV254_02205	ATCC-35782_02202	94-2272_02206	Maus-III_02210	*	hypothetical protein
*	*	*	*	Maus-IV_02211	hypothetical protein
OV254_02209	ATCC-35782_02206	*	*	*	hypothetical protein
*	*	94-2272_02288	*	*	PE-PGRS family protein PE_PGRS38
*	*	*	*	Maus-IV_02338	hypothetical protein
OV254_02380	ATCC-35782_02376	94-2272_02382	*	Maus-IV_02386	putative HTH-type transcriptional regulator
OV254_02381;OV254_02384	ATCC-35782_02377	94-2272_02383	*	Maus-IV_02387	hypothetical protein
OV254_02385	ATCC-35782_02378	94-2272_02384	*	Maus-IV_02388;Maus-IV_02389	Diacylglycerol kinase
*	*	*	*	Maus-IV_02410	Cytochrome P450 121 Cyp121
*	*	*	*	Maus-IV_02441	hypothetical protein
OV254_02465	ATCC-35782_02458	*	*	Maus-IV_02471	hypothetical protein
OV254_02475	*	*	*	*	hypothetical protein
*	ATCC-35782_02478	94-2272_02483	Maus-III_02483	Maus-IV_02491	Membrane-associated phospholipase C 2 PlcB
*	ATCC-35782_02479	94-2272_02484	Maus-III_02484	Maus-IV_02492	Membrane-associated phospholipase C 1 PlcA (MTP40 antigen)
*	ATCC-35782_02480	94-2272_02485	Maus-III_02485	Maus-IV_02493	hypothetical protein
*	ATCC-35782_02481	94-2272_02486	Maus-III_02486	Maus-IV_02494;Maus-IV_02495	PPE family protein PPE38
*	*	94-2272_02487	Maus-III_02487	Maus-IV_02496	ESAT-6-like protein EsxX
*	*	94-2272_02488	Maus-III_02488	Maus-IV_02497	ESAT-6-like protein EsxY
*	*	94-2272_02489	Maus-III_02489	Maus-IV_02498	PPE family protein PPE71
OV254_02488	*	*	*	*	PPE family protein PPE39
*	*	*	Maus-III_02491	*	putative PPE family protein PPE40
OV254_02559	*	*	*	*	hypothetical protein
OV254_02625	*	94-2272_02625	*	Maus-IV_02634	hypothetical protein
OV254_02626	*	94-2272_02626	*	*	hypothetical protein
*	*	94-2272_02673	*	*	Antitoxin VapB39
*	*	94-2272_02776	Maus-III_02773	Maus-IV_02782	hypothetical protein
OV254_02923	ATCC-35782_02914	*	*	*	secreted L-alanine dehydrogenase ALDa (first part) (40 KDa antigen) (TB43)
*	ATCC-35782_02951	*	*	*	CRISPR-associated endoribonuclease Cas2
*	ATCC-35782_02952	*	*	*	CRISPR-associated endonuclease Cas1
*	ATCC-35782_02953	94-2272_02964	Maus-III_02961	Maus-IV_02970	CRISPR-associated protein Csm6
*	ATCC-35782_03081	94-2272_03092	Maus-III_03089	Maus-IV_03098	hypothetical protein
*	ATCC-35782_03240	*	*	*	hypothetical protein
*	*	94-2272_03283	Maus-III_03278	Maus-IV_03287	hypothetical protein
OV254_03276	ATCC-35782_03272	94-2272_03287	*	Maus-IV_03291	hypothetical protein
OV254_03338	*	*	*	*	hypothetical protein
*	ATCC-35782_03340	94-2272_03356	Maus-III_03350	Maus-IV_03360	hypothetical protein
*	ATCC-35782_03341	94-2272_03357	Maus-III_03351	Maus-IV_03361	hypothetical protein
*	ATCC-35782_03502	*	*	*	putative sugar-transport integral membrane protein SugI
*	*	*	*	Maus-IV_03531	hypothetical protein
*	*	94-2272_03535	*	*	hypothetical protein
*	*	94-2272_03536	*	*	hypothetical protein
*	ATCC-35782_03557	94-2272_03577	Maus-III_03570	Maus-IV_03581	PE-PGRS family protein
*	*	*	*	Maus-IV_03582	PE-PGRS family protein
*	*	*	*	Maus-IV_03707	PE-PGRS family protein PE_PGRS54
*	*	*	*	Maus-IV_03708	hypothetical protein
*	*	*	*	Maus-IV_03709	hypothetical protein
*	*	*	*	Maus-IV_03710	hypothetical protein
OV254_03686	*	*	*	*	hypothetical protein
OV254_03687	*	*	*	*	hypothetical protein
OV254_03688	*	*	*	*	PE-PGRS family protein
OV254_03690	*	*	*	*	PE-PGRS family protein PE_PGRS54
OV254_03691	*	*	*	*	hypothetical protein
OV254_03692	*	*	*	*	hypothetical protein
*	*	94-2272_03706	*	Maus-IV_03711	hypothetical protein
OV254_03693	*	94-2272_03707	*	Maus-IV_03712	hypothetical protein
OV254_03694	*	94-2272_03708	*	Maus-IV_03713	hypothetical protein
OV254_03698	*	*	*	*	hypothetical protein
*	*	*	*	Maus-IV_03718	hypothetical protein
*	*	*	*	Maus-IV_03719	hypothetical protein
*	*	*	*	Maus-IV_03720	hypothetical protein
*	*	94-2272_03714	*	*	hypothetical protein
*	ATCC-35782_03713	*	*	*	hypothetical protein
OV254_03765	ATCC-35782_03752	*	Maus-III_03766	Maus-IV_03786	hypothetical protein
*	ATCC-35782_03830	94-2272_03857	Maus-III_03844	Maus-IV_03865	hypothetical protein
OV254_03880	*	94-2272_03895	Maus-III_03882	Maus-IV_03903	hypothetical protein
OV254_03881	*	94-2272_03896	Maus-III_03883	Maus-IV_03904	hypothetical protein
*	ATCC-35782_03910	*	*	*	hypothetical protein
*	ATCC-35782_04035	*	*	*	hypothetical protein

## Sheet: Table S2
Table S2. Called variants (SNPs and indels) in M. microti strains as compared to M. microti OV254.
Chromosome	Gene ID	Position	Reference	Variant	Effect	Transcript	Protein	ATCC 35782	94-2272	Maus III	Maus IV	Gene name	Strand	Start	Stop	Gene product
OV254	OV254_00001	146	A	G	non-synonymous	113A>G	Asn38Ser	+	-	-	-	dnaA	plus	34	1524	Chromosomal replication initiator protein DnaA
OV254	OV254_00006	8027	T	C	synonymous	726T>C	Asp242Asp	-	-	+	-	gyrA1; gyrA	plus	7302	9818	DNA gyrase (subunit A) GyrA (DNA topoisomerase (ATP-hydrolysing)) (DNA topoisomerase II) (type II DNA topoisomerase)
OV254		12461	G	C	intergenic			-	-	-	+					Located between OV254_00013 (Cell wall synthesis protein CwsA) and OV254_00014 (putative iron-regulated peptidyl-prolyl cis-trans isomerase A PpiA (PPIase A) (rotamase A))
OV254	OV254_00026	25002	C	T	non-synonymous	425G>A	Arg142Gln	+	+	+	+	fhaA	minus	25426	23861	FHA domain-containing protein FhaA
OV254	OV254_00029	26031	T	G	non-synonymous	833A>C	Glu278Ala	+	+	+	+	guaB_1	minus	26863	25895	Inosine-5'-monophosphate dehydrogenase
OV254	OV254_00029	26815	T	G	non-synonymous	49A>C	Ile17Leu	-	-	-	+	guaB_1	minus	26863	25895	Inosine-5'-monophosphate dehydrogenase
OV254		27437	T	G	intergenic			+	-	-	-					Located between OV254_00030 (Transcriptional regulator WhiB5) and OV254_00031 (putative HTH-type transcriptional regulator)
OV254	OV254_00032	28459	T	C	non-synonymous	116T>C	Val39Ala	+	+	+	+		plus	28344	28949	Putative secreted protein P60-related protein
OV254	OV254_00035	30899	G	GA	frameshift	1198dupA	Thr400fs	+	-	-	-		plus	29704	31137	hypothetical protein
OV254	OV254_00039	32750	A	G	synonymous	486A>G	Thr162Thr	+	+	+	+		plus	32265	33140	hypothetical protein
OV254	OV254_00039	33117	C	T	non-synonymous	853C>T	Arg285Trp	-	-	-	+		plus	32265	33140	hypothetical protein
OV254	OV254_00048	42346	C	T	stop gained	63G>A	Trp21*	+	-	-	-		minus	42408	42061	hypothetical protein
OV254	OV254_00051	46913	CGGT	C	conservative in-frame deletion	352_354delACC	Thr118del	+	+	+	-		minus	47267	46638	putative transcriptional regulatory protein (probably MarR-family)
OV254	OV254_00052	47548	T	C	non-synonymous	613A>G	Met205Val	-	-	+	-		minus	48160	47426	putative HTH-type transcriptional regulator
OV254	OV254_00058	53013	G	C	synonymous	123G>C	Pro41Pro	+	+	+	+		plus	52891	53304	hypothetical protein
OV254	OV254_00058	53240	GC	G	frameshift	356delC	Pro119fs	+	-	-	-		plus	52891	53304	hypothetical protein
OV254	OV254_00059	55593	TGCCGCC	T	disruptive in-frame deletion	2313_2318delGCCGCC	Pro772_Pro773del	-	-	+	-	ponA1	plus	53297	55774	Penicillin-binding protein 1A
OV254	OV254_00059	55639	A	G	synonymous	2343A>G	Pro781Pro	-	+	-	-	ponA1	plus	53297	55774	Penicillin-binding protein 1A
OV254	OV254_00065	59492	C	G	synonymous	9C>G	Leu3Leu	-	-	-	+	rplI	plus	59484	59942	50S ribosomal protein L9 RplI
OV254	OV254_00066	60065	C	A	stop gained	95C>A	Ser32*	-	+	+	+		plus	59971	60492	hypothetical protein
OV254	OV254_00073	68636	A	G	synonymous	138A>G	Thr46Thr	-	+	-	-		plus	68499	68654	hypothetical protein
OV254		97868	T	G	intergenic			-	+	+	+					Located between OV254_00102 (putative polyketide cyclase/dehydrase) and OV254_00103 (Ubiquinone biosynthesis O-methyltransferase)
OV254		99715	C	G	intergenic			+	-	-	-					Located between OV254_00105 (hypothetical protein) and OV254_00106 (putative bifunctional MTA/SAH nucleosidase Mtn: 5'-methylthioadenosine nucleosidase (methylthioadenosine methylthioribohydrolase) + S-adenosylhomocysteine nucleosidase(S-adenosyl-L-homocysteine homocysteinylribohydrolase))
OV254	OV254_00109	103970	T	G	non-synonymous	834A>C	Lys278Asn	-	+	+	-		minus	104803	103844	Partial REP13E12 repeat protein
OV254	OV254_00109	103974	C	T	non-synonymous	830G>A	Arg277His	-	+	-	-		minus	104803	103844	Partial REP13E12 repeat protein
OV254	OV254_00110	105096	G	A	non-synonymous	209C>T	Ala70Val	-	-	-	+		minus	105304	104939	hypothetical protein
OV254	OV254_00114	108680	C	A	non-synonymous	367C>A	Pro123Thr	+	-	-	-	fadD10	plus	108314	109912	putative fatty-acid-CoA ligase FadD10 (fatty-acid-CoA synthetase) (fatty-acid-CoA synthase)
OV254		117702	T	G	intergenic			+	+	+	+					Located between OV254_00116 (D-alanine--poly(phosphoribitol) ligase subunit 1; putative peptide synthetase Nrp (peptide synthase)) and OV254_00117 (hypothetical protein)
OV254	OV254_00128	137755	G	T	non-synonymous	343G>T	Ala115Ser	-	+	+	+	gmhA	plus	137413	138036	putative sedoheptulose-7-phosphate isomerase GmhA (phosphoheptose isomerase)
OV254	OV254_00129	138331	C	T	synonymous	264C>T	Asp88Asp	+	+	+	+	hisB_1; gmhB	plus	138068	138640	Histidine biosynthesis bifunctional protein HisB; putative D-alpha,beta-D-heptose-1,7-biphosphate phosphatase GmhB (D-glycero-D-manno-heptose 7-phosphate kinase)
OV254		140324	CCGCG	C	intergenic			-	-	+	-					Located between OV254_00131 (hypothetical protein) and OV254_00132 (putative L,D-transpeptidase LdtA)
OV254	OV254_00132	141076	C	G	synonymous	81G>C	Thr27Thr	-	-	+	-	ldtA	minus	141156	140401	putative L,D-transpeptidase LdtA
OV254	OV254_00136	145935	A	G	synonymous	1971T>C	Ile657Ile	+	+	+	+	fusA2	minus	147905	145761	putative elongation factor G FusA2 (EF-G)
OV254	OV254_00136	145936	A	G	non-synonymous	1970T>C	Ile657Thr	+	+	+	+	fusA2	minus	147905	145761	putative elongation factor G FusA2 (EF-G)
OV254	OV254_00141	151765	A	C	non-synonymous	305A>C	Asp102Ala	-	-	+	-	pepA	plus	151461	152528	putative serine protease PepA (serine proteinase) (MTB32A)
OV254	OV254_00142	154048	C	T	non-synonymous	1412C>T	Ala471Val	+	+	+	+	treS	plus	152637	154442	Trehalose synthase/amylase TreS
OV254	OV254_00159	170372	C	T	non-synonymous	124G>A	Gly42Ser	-	-	+	-	clcB	minus	170495	169017	Voltage-gated ClC-type chloride channel ClcB
OV254	OV254_00160	170785	C	G	non-synonymous	189C>G	Cys63Trp	+	+	+	+		plus	170597	171439	putative transcriptional regulatory protein (possibly TetR-family)
OV254	OV254_00163	173880	G	T	synonymous	330G>T	Thr110Thr	-	+	+	+	calB	plus	173551	175071	Coniferyl aldehyde dehydrogenase
OV254	OV254_00173	185258	A	G	non-synonymous	223A>G	Thr75Ala	+	-	-	-	pntAb	plus	185036	185368	putative NAD(P) transhydrogenase (subunit alpha) PntAb [second part; integral membrane protein] (pyridine nucleotide transhydrogenase subunit alpha) (nicotinamide nucleotide transhydrogenase subunit alpha)
OV254	OV254_00176	187306	G	C	non-synonymous	209G>C	Ser70Thr	+	+	+	+	kstR2_1	plus	187098	187742	HTH-type transcriptional repressor KstR2
OV254	OV254_00178	189638	A	G	non-synonymous	1115T>C	Ile372Thr	+	-	-	-	PE4	minus	190752	189244	PE family protein PE4
OV254	OV254_00178	189652	T	C	synonymous	1101A>G	Pro367Pro	-	-	-	+	PE4	minus	190752	189244	PE family protein PE4
OV254	OV254_00192	205963	T	C	synonymous	418T>C	Leu140Leu	+	+	+	+	mce1F	plus	205546	207093	Mce-family protein Mce1F
OV254	OV254_00192	206619	C	T	synonymous	1074C>T	Val358Val	+	-	-	-	mce1F	plus	205546	207093	Mce-family protein Mce1F
OV254	OV254_00194	207803	G	C	non-synonymous	37G>C	Ala13Pro	+	+	+	+		plus	207767	208735	hypothetical protein
OV254	OV254_00194	208012	T	G	non-synonymous	246T>G	Ile82Met	-	+	+	+		plus	207767	208735	hypothetical protein
OV254	OV254_00204	216114	G	T	non-synonymous	86G>T	Gly29Val	+	+	+	+		plus	216029	216538	hypothetical protein
OV254	OV254_00212	224113	C	T	synonymous	193C>T	Leu65Leu	-	-	+	-		plus	223921	224979	L,D-transpeptidase 4
OV254	OV254_00216	227385	T	TCGCCGC	disruptive in-frame insertion	197_202dupCCGCCG	Ala66_Ala67dup	-	-	+	-		plus	227195	230779	Multidrug efflux ATP-binding/permease protein
OV254		249058	T	C	intergenic			+	+	+	+					Located between OV254_00230 (tRNA (guanine-N(7)-)-methyltransferase) and OV254_00231 (hypothetical protein)
OV254	OV254_00234	254568	A	G	synonymous	393T>C	Asp131Asp	+	+	+	+	nadR	minus	254960	253989	Trifunctional NAD biosynthesis/regulator protein NadR
OV254	OV254_00236	257508	C	T	synonymous	1029C>T	Ser343Ser	-	+	-	-	fadD4	plus	256480	257997	putative fatty-acid-CoA ligase FadD4 (fatty-acid-CoA synthetase) (fatty-acid-CoA synthase)
OV254	OV254_00244	265519	C	A	non-synonymous	694G>T	Gly232Cys	-	+	+	+	geoB	minus	266212	265055	Geranial dehydrogenase
OV254		267081	A	C	intergenic			-	+	+	+					Located between OV254_00245 (putative methyltransferase (methylase)) and OV254_00246 (Glycosyltransferase Gtf1)
OV254	OV254_00247	269498	A	C	non-synonymous	515T>G	Leu172Arg	-	+	+	+		minus	270012	268282	hypothetical protein
OV254	OV254_00249	271590	G	C	non-synonymous	163G>C	Gly55Arg	+	-	-	-		plus	271428	272726	putative integral membrane acyltransferase
OV254	OV254_00258	282486	C	A	non-synonymous	2814G>T	Leu938Phe	-	-	+	-	aftD	minus	285299	281097	Alpha-(1->3)-arabinofuranosyltransferase AftD
OV254	OV254_00271	297631	C	T	non-synonymous	1621G>A	Val541Ile	+	+	+	+	sdhA_1	minus	299251	297311	Succinate dehydrogenase flavoprotein subunit
OV254	OV254_00277	304295	G	A	non-synonymous	503C>T	Ala168Val	-	-	+	-	cobU	minus	304797	304273	Bifunctional adenosylcobalamin biosynthesis protein CobU
OV254	OV254_00283	310003	C	T	non-synonymous	1105G>A	Gly369Ser	-	+	+	+		minus	311107	309962	putative transcriptional regulatory protein
OV254	OV254_00283	310238	C	G	synonymous	870G>C	Val290Val	+	-	-	-		minus	311107	309962	putative transcriptional regulatory protein
OV254	OV254_00289	317084	G	A	non-synonymous	2519C>T	Pro840Leu	+	+	+	+	oplA	minus	319602	315973	putative 5-oxoprolinase OplA (5-oxo-L-prolinase) (pyroglutamase) (5-OPASE)
OV254	OV254_00293	324082	C	G	synonymous	1068C>G	Leu356Leu	+	+	+	+	fadD2	plus	323015	324697	putative fatty-acid-CoA ligase FadD2 (fatty-acid-CoA synthetase) (fatty-acid-CoA synthase)
OV254	OV254_00303	339655	TTCCGCCGGC	T	conservative in-frame deletion	613_621delGCCGGCGGA	Ala205_Gly207del	-	-	+	-	PE_PGRS4	minus	340276	337799	PE-PGRS family protein PE_PGRS4
OV254	OV254_00309	347256	C	T	non-synonymous	419C>T	Pro140Leu	+	-	-	-	eccC3	plus	346838	350830	ESX-3 secretion system protein EccC3
OV254	OV254_00309	347390	T	G	non-synonymous	553T>G	Leu185Val	+	+	+	+	eccC3	plus	346838	350830	ESX-3 secretion system protein EccC3
OV254	OV254_00309	348619	T	C	synonymous	1782T>C	Phe594Phe	+	+	+	+	eccC3	plus	346838	350830	ESX-3 secretion system protein EccC3
OV254	OV254_00316	356751	G	A	non-synonymous	1051G>A	Val351Met	+	-	-	-	mycP3	plus	355701	357086	putative membrane-anchored mycosin MycP3 (serine protease) (subtilisin-like protease) (subtilase-like)(mycosin-3)
OV254	OV254_00319	359487	C	CG	frameshift	117dupG	Pro40fs	+	-	-	-	tam	plus	359374	360159	putative trans-aconitate 2-methyltransferase
OV254	OV254_00319	360059	C	A	non-synonymous	686C>A	Thr229Asn	+	+	+	+	tam	plus	359374	360159	putative trans-aconitate 2-methyltransferase
OV254	OV254_00328	367020	C	A	non-synonymous	536C>A	Thr179Lys	-	-	-	+		plus	366485	367393	putative dehydrogenase/reductase
OV254	OV254_00328	367261	G	C	synonymous	777G>C	Pro259Pro	+	-	-	-		plus	366485	367393	putative dehydrogenase/reductase
OV254	OV254_00329	368035	C	T	non-synonymous	2810G>A	Ser937Asn	-	-	+	-	PPE5	minus	370844	367401	PPE family protein PPE5
OV254	OV254_00329	368036	T	C	non-synonymous	2809A>G	Ser937Gly	-	-	+	-	PPE5	minus	370844	367401	PPE family protein PPE5
OV254	OV254_00329	368037	G	A	synonymous	2808C>T	Gly936Gly	-	-	+	-	PPE5	minus	370844	367401	PPE family protein PPE5
OV254	OV254_00330	373989	T	C	non-synonymous	2942A>G	Glu981Gly	+	+	+	+	PPE6	minus	376930	370958	PPE family protein PPE6
OV254		376964	G	T	intergenic			-	+	-	-					Located between OV254_00330 (PPE family protein PPE6) and OV254_00331 (5,6-dimethylbenzimidazole synthase)
OV254	OV254_00363	404951	T	C	non-synonymous	2110A>G	Thr704Ala	-	+	+	+		minus	407060	404412	putative iron-sulfur-binding reductase
OV254	OV254_00364	407961	A	G	synonymous	1659T>C	Tyr553Tyr	-	-	+	+		minus	409619	407169	putative transcriptional regulatory protein
OV254	OV254_00367	412066	T	G	non-synonymous	10T>G	Ser4Ala	+	+	+	+	iniA	plus	412057	413979	Isoniazid-induced protein IniA
OV254	OV254_00371	417987	C	T	synonymous	198G>A	Val66Val	+	-	-	-	ansP2	minus	418184	416721	putative L-asparagine permease AnsP2 (L-asparagine transport protein)
OV254	OV254_00371	418137	C	T	synonymous	48G>A	Thr16Thr	+	-	-	-	ansP2	minus	418184	416721	putative L-asparagine permease AnsP2 (L-asparagine transport protein)
OV254		420302	C	CA	intergenic			-	+	+	+					Located between OV254_00373 (putative transcriptional regulatory protein) and OV254_00374 (hypothetical protein)
OV254	OV254_00377	424042	A	G	non-synonymous	373A>G	Ile125Val	-	-	-	+	dnaJ1	plus	423670	424857	Chaperone protein DnaJ 1
OV254	OV254_00377	424258	T	C	non-synonymous	589T>C	Cys197Arg	+	-	-	-	dnaJ1	plus	423670	424857	Chaperone protein DnaJ 1
OV254	OV254_00377	424519	C	G	non-synonymous	850C>G	Arg284Gly	-	+	+	+	dnaJ1	plus	423670	424857	Chaperone protein DnaJ 1
OV254	OV254_00379	425680	G	T	non-synonymous	7812C>A	Phe2604Leu	-	+	+	+	PPE8	minus	433491	425464	PPE family protein PPE8
OV254	OV254_00394	448146	C	G	non-synonymous	295G>C	Glu99Gln	+	-	-	-		minus	448440	447838	putative membrane oxidoreductase
OV254	OV254_00394	448290	A	C	non-synonymous	151T>G	Phe51Val	+	+	+	+		minus	448440	447838	putative membrane oxidoreductase
OV254	OV254_00395	448822	T	C	non-synonymous	529A>G	Thr177Ala	+	-	-	-		minus	449350	448454	putative oxidoreductase
OV254	OV254_00400	454108	C	A	synonymous	396G>T	Ser132Ser	-	-	-	+	cutM	minus	454503	453601	Carbon monoxide dehydrogenase medium chain
OV254	OV254_00401	454750	C	A	synonymous	930G>T	Ala310Ala	+	+	+	+	pucA	minus	455679	454537	putative xanthine dehydrogenase subunit A
OV254		463329	C	A	intergenic			+	-	-	-					Located between OV254_00409 (Chaperone protein ClpB) and OV254_00410 (Flavohemoprotein)
OV254	OV254_00414	470722	G	A	synonymous	1080G>A	Ala360Ala	-	-	-	+	purT	plus	469643	470902	putative phosphoribosylglycinamide formyltransferase 2 PurT (GART 2) (gar transformylase 2) (5'-phosphoribosylglycinamide transformylase 2) (formate-dependent gar transformylase)
OV254	OV254_00415	470952	T	C	synonymous	12T>C	Asp4Asp	+	-	-	-		plus	470941	471321	hypothetical protein
OV254	OV254_00416	472256	G	A	synonymous	939G>A	Gln313Gln	+	-	-	-	metZ	plus	471318	472538	putative O-succinylhomoserine sulfhydrylase MetZ (OSH sulfhydrylase)
OV254	OV254_00420	476145	G	T	non-synonymous	5C>A	Thr2Asn	-	+	-	-		minus	476149	475430	putative secreted protein
OV254	OV254_00421	476407	T	C	non-synonymous	160T>C	Cys54Arg	+	+	+	+		plus	476248	476652	hypothetical protein
OV254		477590	G	A	intergenic			-	-	-	+					Located between OV254_00423 (hypothetical protein) and OV254_00424 (putative secreted protein)
OV254	OV254_00427	481290	T	C	non-synonymous	194T>C	Val65Ala	+	+	+	+		plus	481097	481468	hypothetical protein
OV254	OV254_00428	482332	T	TC	frameshift	2207dupG	Thr737fs	-	-	+	+	mmpL1	minus	484539	481663	putative transport protein MmpL1
OV254	OV254_00428	484179	C	CG	frameshift	360dupC	Asp121fs	-	-	+	-	mmpL1	minus	484539	481663	putative transport protein MmpL1
OV254	OV254_00431	487143	T	G	synonymous	105T>G	Pro35Pro	+	+	-	+	pks6	plus	487039	491247	putative membrane bound polyketide synthase Pks6
OV254	OV254_00433	492750	G	A	synonymous	660G>A	Arg220Arg	+	+	+	+	fgd1	plus	492091	493101	F420-dependent glucose-6-phosphate dehydrogenase Fgd1
OV254	OV254_00436	497848	C	G	non-synonymous	775G>C	Glu259Gln	-	-	-	+	pknG	minus	498622	496370	Serine/threonine-protein kinase PknG
OV254	OV254_00438	499956	C	G	non-synonymous	972G>C	Met324Ile	+	-	-	-		minus	500927	499608	hypothetical protein
OV254	OV254_00451	513042	T	G	synonymous	3585A>C	Arg1195Arg	-	-	+	+	ctpH	minus	516626	512007	putative metal cation transporting P-type ATPase CtpH
OV254	OV254_00451	516337	A	G	non-synonymous	290T>C	Ile97Thr	-	-	+	-	ctpH	minus	516626	512007	putative metal cation transporting P-type ATPase CtpH
OV254	OV254_00458	521196	G	T	non-synonymous	292G>T	Val98Phe	+	-	-	-	sodC	plus	520905	521627	Periplasmic superoxide dismutase [Cu-Zn] SodC
OV254	OV254_00461	524671	C	A	stop gained	1168G>T	Gly390*	+	-	-	-	ftsH_1	minus	525838	523652	ATP-dependent zinc metalloprotease FtsH
OV254	OV254_00462	526385	G	A	non-synonymous	311C>T	Ala104Val	+	+	-	+	pssA	minus	526695	525835	putative CDP-diacylglycerol--serine O-phosphatidyltransferase PssA (PS synthase) (phosphatidylserine synthase)
OV254		543331	A	G	intergenic			-	-	-	+					Located between OV254_00477 (Siderophore export accessory protein MmpS4) and OV254_00478 (putative transcriptional regulatory protein)
OV254		544159	A	G	intergenic			+	+	+	+					Located between OV254_00478 (putative transcriptional regulatory protein) and OV254_00479 (PPE family protein PPE11)
OV254		544168	G	T	intergenic			-	+	+	+					Located between OV254_00478 (putative transcriptional regulatory protein) and OV254_00479 (PPE family protein PPE11)
OV254	OV254_00479	545069	C	G	non-synonymous	591C>G	Asp197Glu	-	+	+	+	PPE11	plus	544479	546035	PPE family protein PPE11
OV254		548294	G	A	intergenic			-	+	-	-					Located between OV254_00483 (enoyl-CoA hydratase EchA2 (enoyl hydrase) (unsaturated acyl-CoA hydratase) (crotonase)) and OV254_00484 (hypothetical protein)
OV254	OV254_00484	548967	C	T	non-synonymous	1955G>A	Gly652Asp	+	-	-	-		minus	550921	548891	hypothetical protein
OV254	OV254_00484	549947	C	T	synonymous	975G>A	Leu325Leu	-	-	-	+		minus	550921	548891	hypothetical protein
OV254	OV254_00492	556324	C	T	non-synonymous	679G>A	Ala227Thr	+	-	-	-	ramB	minus	557002	556187	HTH-type transcriptional regulator RamB
OV254	OV254_00494	559793	A	G	synonymous	963A>G	Lys321Lys	-	-	+	-	icl1	plus	558831	560117	Isocitrate lyase Icl (isocitrase) (isocitratase)
OV254	OV254_00496	561408	G	T	non-synonymous	217G>T	Gly73Cys	-	+	+	+	umaA	plus	561192	562052	S-adenosylmethionine-dependent methyltransferase UmaA
OV254	OV254_00502	566619	A	G	non-synonymous	295A>G	Ile99Val	+	-	-	-		plus	566325	566747	putative HTH-type transcriptional regulator
OV254	OV254_00503	567113	A	T	non-synonymous	13A>T	Thr5Ser	+	+	+	+	hbhA	plus	567101	567700	Iron-regulated heparin binding hemagglutinin HbhA (adhesin)
OV254	OV254_00511	573930	G	C	non-synonymous	973G>C	Asp325His	+	+	+	+		plus	572958	574313	L,D-transpeptidase 5
OV254	OV254_00514	576820	T	C	synonymous	216T>C	Ser72Ser	+	-	-	-	mshA	plus	576605	578038	D-inositol 3-phosphate glycosyltransferase
OV254		578834	G	A	intergenic			+	-	-	-					Located between OV254_00515 (hypothetical protein) and OV254_00516 (Arginine exporter protein ArgO)
OV254	OV254_00524	587414	G	GGTC	conservative in-frame insertion	211_213dupGAC	Asp71dup	-	-	+	-		minus	587627	586860	hypothetical protein
OV254	OV254_00526	589400	T	C	synonymous	591T>C	Ala197Ala	-	+	+	+		plus	588810	589742	hypothetical protein
OV254	OV254_00538	598831	G	T	synonymous	84G>T	Leu28Leu	-	-	-	+	mmpL2_1	plus	598748	600052	putative transport protein MmpL2
OV254	OV254_00538	599995	CA	C	frameshift	1251delA	Lys417fs	+	+	+	+	mmpL2_1	plus	598748	600052	putative transport protein MmpL2
OV254	OV254_00544	606400	T	C	synonymous	249T>C	Gly83Gly	+	+	+	+	hemB	plus	606152	607141	putative delta-aminolevulinic acid dehydratase HemB (porphobilinogen synthase) (ALAD) (ALADH)
OV254		608054	C	T	intergenic			+	-	-	-					Located between OV254_00546 (putative transmembrane protein) and OV254_00547 (hypothetical protein)
OV254		608057	CG	C	intergenic			+	-	-	-					Located between OV254_00546 (putative transmembrane protein) and OV254_00547 (hypothetical protein)
OV254		608060	C	A	intergenic			+	-	-	-					Located between OV254_00546 (putative transmembrane protein) and OV254_00547 (hypothetical protein)
OV254	OV254_00550	612100	C	T	synonymous	363C>T	Asp121Asp	+	-	-	-		plus	611738	612433	putative exported protein
OV254	OV254_00553	613810	C	A	synonymous	6C>A	Gly2Gly	+	+	+	+		plus	613805	614155	Sarcosine/dimethylglycine N-methyltransferase
OV254	OV254_00556	615997	G	A	non-synonymous	281C>T	Ala94Val	+	-	-	-		minus	616277	615882	hypothetical protein
OV254	OV254_00557	616880	G	C	non-synonymous	490G>C	Val164Leu	+	+	+	+	hemL	plus	616391	617779	putative glutamate-1-semialdehyde 2,1-aminomutase HemL (GSA) (glutamate-1-semialdehyde aminotransferase)(GSA-at)
OV254	OV254_00561	621108	AGGCCCGGCGGCC	A	conservative in-frame deletion	1252_1263delCCGGCGGCCGGC	Pro418_Gly421del	+	-	-	-	ccs1	plus	619861	621450	Cytochrome c biogenesis protein Ccs1
OV254	OV254_00572	633481	G	C	non-synonymous	124G>C	Asp42His	-	-	-	+		plus	633358	634014	putative glycosyltransferase; putative dolichyl-phosphate sugar synthase (dolichol-phosphate sugar synthetase) (dolichol-phosphate sugar transferase) (sugar phosphoryldolichol synthase)
OV254	OV254_00576	637397	C	T	non-synonymous	118G>A	Glu40Lys	+	-	-	-		minus	637514	637212	hypothetical protein
OV254	OV254_00578	639035	A	C	non-synonymous	68T>G	Val23Gly	+	+	+	+	pitA	minus	639102	637849	putative low-affinity inorganic phosphate transporter integral membrane protein PitA
OV254	OV254_00579	639368	C	A	non-synonymous	241G>T	Val81Phe	-	+	+	+		minus	639608	639222	hypothetical protein
OV254	OV254_00590	650719	G	C	synonymous	636G>C	Gly212Gly	-	-	+	-	mgtA	plus	650084	651310	GDP-mannose-dependent alpha-mannosyltransferase
OV254	OV254_00598	657792	C	T	synonymous	1317G>A	Gln439Gln	-	+	+	+	ethA_1	minus	659108	657648	FAD-containing monooxygenase EthA
OV254	OV254_00601	660077	T	C	non-synonymous	122T>C	Val41Ala	+	+	-	+	oxyT	plus	659956	660978	N,N-dimethyltransferase OxyT
OV254	OV254_00609	668526	T	C	non-synonymous	355A>G	Ile119Val	-	+	+	+	pncB2	minus	668880	667489	Nicotinic acid phosphoribosyltransferase PncB2
OV254	OV254_00609	668876	G	T	non-synonymous	5C>A	Ala2Glu	-	-	-	+	pncB2	minus	668880	667489	Nicotinic acid phosphoribosyltransferase PncB2
OV254	OV254_00612	672012	C	G	non-synonymous	526C>G	Gln176Glu	+	+	+	+		plus	671487	672791	putative transcriptional regulatory protein (possibly ArsR-family)
OV254	OV254_00616	679081	A	C	non-synonymous	250T>G	Leu84Val	-	-	-	+		minus	679330	678764	hypothetical protein
OV254	OV254_00621	683831	C	T	non-synonymous	2081G>A	Gly694Asp	-	+	-	-		minus	685911	683524	hypothetical protein
OV254		686015	C	T	intergenic			+	+	+	+					Located between OV254_00621 (hypothetical protein) and OV254_00622 (HTH-type transcriptional regulator Mce2R)
OV254	OV254_00633	697892	G	T	non-synonymous	652C>A	Leu218Ile	+	-	-	-		minus	698543	697308	hypothetical protein
OV254	OV254_00638	700598	CG	C	frameshift	96delC	Val33fs	-	-	-	+		minus	700694	700164	Sensor histidine kinase component HK2;
OV254	OV254_00642	703282	G	A	synonymous	213G>A	Val71Val	+	-	-	-		plus	703070	703654	putative resolvase
OV254	OV254_00655	712537	C	T	non-synonymous	116C>T	Ala39Val	+	+	+	+	vapB29	plus	712422	712649	putative antitoxin VapB29
OV254	OV254_00668	724357	C	A	synonymous	2298G>T	Arg766Arg	-	+	+	+	recB	minus	726654	723370	putative exonuclease V (beta chain) RecB (exodeoxyribonuclease V beta chain)(exodeoxyribonuclease V polypeptide) (chi-specific endonuclease)
OV254	OV254_00669	727362	A	G	synonymous	2586T>C	Ala862Ala	-	-	+	-	recC	minus	729947	726654	putative exonuclease V (gamma chain) RecC (exodeoxyribonuclease V gamma chain)(exodeoxyribonuclease V polypeptide)
OV254	OV254_00671	731673	T	C	synonymous	156A>G	Gln52Gln	+	-	-	-		minus	731828	730968	putative exported protein
OV254		735346	C	T	intergenic			-	+	-	+					Located between OV254_00680 (tRNA-Trp) and OV254_00681 (putative preprotein translocase SecE1)
OV254	OV254_00682	735956	C	T	non-synonymous	62C>T	Ala21Val	+	-	-	-	nusG	plus	735895	736611	Transcription termination/antitermination protein NusG
OV254	OV254_00686	739085	G	T	non-synonymous	706C>A	Pro236Thr	-	-	-	+	mmaA3	minus	739790	738909	Methoxy mycolic acid synthase 3 MmaA3 (methyl mycolic acid synthase 3) (MMA3) (hydroxy mycolic acid synthase)
OV254	OV254_00706	758534	G	A	non-synonymous	224G>A	Gly75Asp	+	-	-	-	atsD	plus	758311	760674	putative arylsulfatase AtsD (aryl-sulfate sulfohydrolase) (arylsulphatase)
OV254	OV254_00706	758783	C	A	non-synonymous	473C>A	Pro158Gln	+	-	-	-	atsD	plus	758311	760674	putative arylsulfatase AtsD (aryl-sulfate sulfohydrolase) (arylsulphatase)
OV254		762213	C	CGCGCTG	intergenic			-	-	+	+					Located between OV254_00709 (hypothetical protein) and OV254_00710 (DNA-directed RNA polymerase (beta chain) RpoB (transcriptase beta chain) (RNA polymerase beta subunit))
OV254	OV254_00710	763525	T	C	synonymous	1275T>C	Asn425Asn	+	+	+	+	rpoB	plus	762251	765541	DNA-directed RNA polymerase (beta chain) RpoB (transcriptase beta chain) (RNA polymerase beta subunit)
OV254	OV254_00711	768324	C	G	non-synonymous	2739C>G	Asp913Glu	+	-	-	-	rpoC	plus	765586	769536	DNA-directed RNA polymerase (beta' chain) RpoC (transcriptase beta' chain) (RNA polymerase beta' subunit).
OV254	OV254_00713	771563	A	G	non-synonymous	251T>C	Ile84Thr	+	+	+	+		minus	771813	769900	Neutral ceramidase; putative hydrolase
OV254	OV254_00714	772035	AC	A	frameshift	15delC	Asp6fs	+	+	+	+	end	plus	772024	772767	putative endonuclease IV End (endodeoxyribonuclease IV) (apurinase)
OV254	OV254_00716	774091	G	A	non-synonymous	391G>A	Val131Ile	+	+	+	+	fadE8	plus	773701	775329	putative acyl-CoA dehydrogenase FadE8
OV254	OV254_00720	779206	G	C	non-synonymous	1492C>G	Pro498Ala	-	+	-	-	mmpL5_1	minus	780697	777803	Siderophore exporter MmpL5
OV254	OV254_00742	799295	C	A	non-synonymous	71C>A	Pro24Gln	+	+	+	+	alkJ	plus	799225	800583	Alcohol dehydrogenase [acceptor]
OV254	OV254_00742	799677	G	T	non-synonymous	453G>T	Glu151Asp	+	+	+	+	alkJ	plus	799225	800583	Alcohol dehydrogenase [acceptor]
OV254	OV254_00752	806911	T	G	non-synonymous	366T>G	His122Gln	+	+	+	+	rpsC	plus	806546	807370	30S ribosomal protein S3 RpsC
OV254	OV254_00770	820702	T	G	non-synonymous	7A>C	Ser3Arg	+	+	+	+		minus	820708	819803	hypothetical protein
OV254	OV254_00775	825506	A	C	non-synonymous	377A>C	Asp126Ala	-	+	-	-		plus	825130	825858	GCN5-related N-acetyltransferase
OV254	OV254_00795	844280	C	A	non-synonymous	221C>A	Thr74Asn	+	-	-	-	vapC25_2	plus	844060	844488	Ribonuclease VapC31; putative toxin VapC25. Contains PIN domain.
OV254	OV254_00795	844314	T	C	synonymous	255T>C	Gly85Gly	+	-	-	-	vapC25_2	plus	844060	844488	Ribonuclease VapC31; putative toxin VapC25. Contains PIN domain.
OV254	OV254_00802	851275	G	C	non-synonymous	1382C>G	Ala461Gly	+	-	-	-	PPE12	minus	852656	850935	PPE family protein PPE12
OV254		856868	GC	G	intergenic			-	-	-	+					Located between OV254_00808 (putative HIT-like protein) and OV254_00809 (hypothetical protein)
OV254	OV254_00817	863989	C	A	synonymous	462C>A	Gly154Gly	-	-	-	+	aldA	plus	863528	864997	putative aldehyde dehydrogenase NAD dependent AldA (aldehyde dehydrogenase [NAD+])
OV254	OV254_00818	865657	G	C	synonymous	630G>C	Ser210Ser	-	-	+	-		plus	865028	865774	putative oxidoreductase; putative dehydrogenase/reductase
OV254	OV254_00819	866270	G	C	synonymous	399G>C	Ala133Ala	-	-	+	+		plus	865872	866759	putative oxidoreductase; putative dehydrogenase/reductase
OV254	OV254_00821	868440	G	A	synonymous	1239G>A	Leu413Leu	+	+	+	+	purD	plus	867202	868470	putative phosphoribosylamine--glycine ligase PurD (GARS) (glycinamide ribonucleotide synthetase) (phosphoribosylglycinamide synthetase) (5'-phosphoribosylglycinamide synthetase)
OV254	OV254_00826	873270	T	A	non-synonymous	627T>A	Asp209Glu	-	-	+	-	purB	plus	872644	874062	putative adenylosuccinate lyase PurB (adenylosuccinase) (ASL) (ASASE)
OV254	OV254_00829	876178	C	T	non-synonymous	200C>T	Pro67Leu	-	+	-	-	purC	plus	875979	876872	Phosphoribosylaminoimidazole-succinocarboxamide synthase PurC (SAICAR synthetase)
OV254	OV254_00830	877038	T	C	non-synonymous	170T>C	Ile57Thr	+	+	+	+	dapb1; ptrB	plus	876869	879028	Dipeptidyl aminopeptidase BI; putative protease ii ptrbb [second part] (oligopeptidase b)
OV254		879143	T	G	intergenic			+	+	+	+					Located between OV254_00831 (hypothetical protein) and OV254_00832 (putative multidrug resistance integral membrane efflux protein EmrB)
OV254		879146	G	A	intergenic			+	+	+	+					Located between OV254_00831 (hypothetical protein) and OV254_00832 (putative multidrug resistance integral membrane efflux protein EmrB)
OV254	OV254_00834	882515	C	G	non-synonymous	212C>G	Thr71Arg	+	-	-	-		plus	882304	883677	KsdD-like steroid dehydrogenase
OV254	OV254_00834	883178	C	T	non-synonymous	875C>T	Ser292Phe	+	+	+	+		plus	882304	883677	KsdD-like steroid dehydrogenase
OV254	OV254_00834	883487	A	C	non-synonymous	1184A>C	Glu395Ala	+	-	-	-		plus	882304	883677	KsdD-like steroid dehydrogenase
OV254	OV254_00844	890700	C	T	non-synonymous	574G>A	Asp192Asn	-	+	+	+	lpdA_1	minus	891273	889774	Dihydrolipoyl dehydrogenase
OV254	OV254_00844	890921	C	A	non-synonymous	353G>T	Trp118Leu	-	-	+	-	lpdA_1	minus	891273	889774	Dihydrolipoyl dehydrogenase
OV254		891392	A	C	intergenic			-	-	-	+					Located between OV254_00844 (Dihydrolipoyl dehydrogenase) and OV254_00845 (Putative transposase for insertion sequence element IS1547)
OV254	OV254_00845	892682	T	C	synonymous	1017T>C	His339His	-	+	-	-		plus	891666	892760	Putative transposase for insertion sequence element IS1547
OV254	OV254_00846	893348	A	G	non-synonymous	200T>C	Val67Ala	+	+	+	+	lin; cfp29	minus	893547	892750	Linocin-M18; 29 KDa antigen CFP29
OV254		902748	T	C	intergenic			+	+	+	+					Located between OV254_00854 (putative UDP-glucose-4-epimerase CpsY (galactowaldenase) (UDP-galactose-4-epimerase) (uridine diphosphate galactose-4-epimerase) (uridine diphospho-galactose-4-epimerase)) and OV254_00855 (hypothetical protein)
OV254	OV254_00856	903660	G	A	non-synonymous	272G>A	Gly91Glu	+	+	+	+	purF	plus	903389	904972	Amidophosphoribosyltransferase PurF (glutamine phosphoribosylpyrophosphate amidotransferase) (ATASE)(gpatase)
OV254	OV254_00857	905200	C	T	synonymous	198C>T	Arg66Arg	-	+	+	+	purM	plus	905003	906097	putative phosphoribosylformylglycinamidine CYCLO-ligase PurM (AIRS) (phosphoribosyl-aminoimidazole synthetase)(air synthase)
OV254	OV254_00858	906261	A	G	synonymous	105T>C	Gly35Gly	+	-	-	-		minus	906365	906183	hypothetical protein
OV254		908588	T	C	intergenic			+	-	-	-					Located between OV254_00860 (putative amino acid aminotransferase) and OV254_00861 (hypothetical protein)
OV254	OV254_00865	910990	T	C	non-synonymous	322A>G	Thr108Ala	-	+	+	+	thiX	minus	911311	910889	putative thioredoxin ThiX
OV254	OV254_00885	927566	C	CG	frameshift	1344dupG	Pro449fs	-	-	+	-	PE_PGRS13_1	plus	926229	927617	PE-PGRS family protein
OV254		930736	T	C	intergenic			+	-	-	-					Located between OV254_00887 (tRNA-Ala) and OV254_00888 (putative lipoprotein LpqQ)
OV254		931736	A	G	intergenic			+	+	+	+					Located between OV254_00887 (tRNA-Ala) and OV254_00888 (putative lipoprotein LpqQ)
OV254		936856	T	C	intergenic			+	+	+	+					Located between OV254_00892 (D-alanyl-D-alanine dipeptidase) and OV254_00893 (Ubiquinone/menaquinone biosynthesis C-methyltransferase UbiE)
OV254	OV254_00899	944040	C	G	non-synonymous	1484G>C	Gly495Ala	-	+	+	-	mmcO	minus	945523	944009	Multicopper oxidase MmcO
OV254	OV254_00911	955450	C	T	non-synonymous	794G>A	Gly265Asp	-	-	-	+	dapC	minus	956243	955050	putative N-succinyldiaminopimelate aminotransferase DapC (DAP-at)
OV254	OV254_00913	958643	T	C	non-synonymous	1028T>C	Val343Ala	-	+	+	+	fadB	plus	957616	959778	putative fatty oxidation protein FadB
OV254	OV254_00913	959205	C	T	synonymous	1590C>T	Val530Val	-	-	-	+	fadB	plus	957616	959778	putative fatty oxidation protein FadB
OV254	OV254_00917	964527	G	A	non-synonymous	209G>A	Arg70Gln	+	-	-	-	moaC2	plus	964319	964822	Cyclic pyranopterin monophosphate synthase 2; putative molybdenum cofactor biosynthesis protein C 2 MoaC2
OV254	OV254_00920	966262	T	C	non-synonymous	679A>G	Asn227Asp	-	+	+	+	rpfA	minus	966940	965741	Resuscitation-promoting factor RpfA
OV254		967327	C	A	intergenic			-	+	+	+					Located between OV254_00921 (ydaO-yuaA) and OV254_00922 (putative molybdenum cofactor biosynthesis protein D 2 MoaD2 (molybdopterin converting factor small subunit) (molybdopterin [MPT] converting factor, subunit 1))
OV254	OV254_00926	970379	GCGC	G	disruptive in-frame deletion	1277_1279delGCG	Gly426del	-	-	+	-	PE_PGRS15	minus	971658	969829	PE-PGRS family protein
OV254	OV254_00927	972166	C	G	non-synonymous	248C>G	Pro83Arg	+	-	-	-	fadE10	plus	971919	973871	putative acyl-CoA dehydrogenase FadE10
OV254		973941	T	TCGC	intergenic			+	+	+	-					Located between OV254_00927 (putative acyl-CoA dehydrogenase FadE10) and OV254_00928 (hypothetical protein)
OV254		973943	G	T	intergenic			+	+	+	+					Located between OV254_00927 (putative acyl-CoA dehydrogenase FadE10) and OV254_00928 (hypothetical protein)
OV254		973944	G	C	intergenic			+	+	+	+					Located between OV254_00927 (putative acyl-CoA dehydrogenase FadE10) and OV254_00928 (hypothetical protein)
OV254		987512	A	G	intergenic			+	-	-	-					Located between OV254_00941 (hypothetical protein) and OV254_00942 (hypothetical protein)
OV254		987872	GACA	G	intergenic			+	+	-	-					Located between OV254_00941 (hypothetical protein) and OV254_00942 (hypothetical protein)
OV254		988631	T	A	intergenic			+	+	+	+					Located between OV254_00942 (hypothetical protein) and OV254_00943 (Sphingomyelinase)
OV254	OV254_00944	991165	G	A	non-synonymous	100C>T	His34Tyr	+	+	+	+	citA	minus	991264	990143	putative citrate synthase II CitA
OV254	OV254_00945	993791	C	G	non-synonymous	209G>C	Ser70Thr	+	+	+	+		minus	993999	991351	Putative HTH-type transcriptional regulator
OV254	OV254_00946	994094	G	C	non-synonymous	522C>G	Asn174Lys	+	+	+	+		minus	994615	994001	putative transcriptional regulatory protein
OV254	OV254_00948	995514	CG	C	frameshift	302delG	Arg101fs	+	-	-	-		plus	995214	996743	putative monooxygenase
OV254	OV254_00949	997194	C	A	non-synonymous	505G>T	Val169Phe	+	+	+	+		minus	997698	996721	putative S-adenosyl-L-methionine-dependent methyltransferase
OV254	OV254_00972	1020442	T	A	non-synonymous	928A>T	Ile310Phe	+	+	+	+		minus	1021369	1020131	putative lipid carrier protein or keto acyl-CoA thiolase
OV254	OV254_00987	1035638	T	G	non-synonymous	404A>C	Glu135Ala	-	-	+	+		minus	1036041	1035250	putative oxidoreductase; putative short-chain type dehydrogenase/reductase
OV254		1042596	G	A	intergenic			-	-	-	+					Located between OV254_00992 (Periplasmic phosphate-binding lipoprotein PstS2 (PBP-2) (PstS2)) and OV254_00993 (Phosphate-transport ATP-binding protein ABC transporter PstB)
OV254	OV254_00995	1044843	A	C	synonymous	135A>C	Ile45Ile	+	+	+	+	pstC1	plus	1044709	1045725	Phosphate-transport integral membrane ABC transporter PstC1
OV254		1047705	T	TG	intergenic			+	+	+	+					Located between OV254_00997 (DNA end-binding protein, Mku) and OV254_00998 (ATP dependent DNA ligase LigD (ATP dependent polydeoxyribonucleotide synthase) (thermostable DNA ligase)(ATP dependent polynucleotide ligase) (sealase) (DNA repair enzyme) (DNA joinase))
OV254		1059515	T	C	intergenic			+	+	+	+					Located between OV254_01006 (Intracellular chorismate mutase) and OV254_01007 (ATP-dependent DNA helicase UvrD1)
OV254	OV254_01007	1060910	T	G	non-synonymous	1242T>G	Ile414Met	-	-	-	+	uvrD1	plus	1059669	1061984	ATP-dependent DNA helicase UvrD1
OV254	OV254_01008	1062146	C	G	synonymous	918G>C	Val306Val	+	-	-	-		minus	1063063	1062065	hypothetical protein
OV254	OV254_01010	1065237	G	C	non-synonymous	680G>C	Gly227Ala	-	+	+	+	sucD	plus	1064558	1065460	Succinate--CoA ligase [ADP-forming] subunit alpha; putative succinyl-CoA synthetase (alpha chain) SucD (SCS-alpha)
OV254	OV254_01013	1067517	CG	C	frameshift	25delG	Ala9fs	-	-	+	-		plus	1067496	1068854	hypothetical protein
OV254	OV254_01013	1068634	A	G	non-synonymous	1139A>G	His380Arg	+	+	+	-		plus	1067496	1068854	hypothetical protein
OV254	OV254_01017	1073900	C	A	non-synonymous	1237C>A	Arg413Ser	-	+	-	-		plus	1072664	1074682	hypothetical protein
OV254	OV254_01024	1078312	A	C	non-synonymous	295T>G	Ser99Ala	-	-	-	+		minus	1078606	1078187	hypothetical protein
OV254	OV254_01025	1079201	T	A	non-synonymous	44A>T	Glu15Val	-	+	-	-		minus	1079244	1078642	hypothetical protein
OV254	OV254_01028	1082397	C	T	non-synonymous	2312C>T	Ser771Phe	+	-	-	-	ctpV	plus	1080086	1082464	putative copper-exporting P-type ATPase V; putative metal cation transporter P-type ATPase CtpV
OV254	OV254_01030	1083758	TCAC	T	disruptive in-frame deletion	236_238delGTG	Gly79del	+	+	-	-	echA7	minus	1083996	1083184	putative enoyl-CoA hydratase EchA7 (enoyl hydrase) (unsaturated acyl-CoA hydratase) (crotonase)
OV254	OV254_01031	1084388	T	C	non-synonymous	775A>G	Thr259Ala	+	+	+	+	fadE12	minus	1085162	1083996	Acyl-CoA dehydrogenase FadE12
OV254	OV254_01031	1084488	A	C	synonymous	675T>G	Ala225Ala	+	+	+	+	fadE12	minus	1085162	1083996	Acyl-CoA dehydrogenase FadE12
OV254	OV254_01034	1088799	C	G	synonymous	1110G>C	Leu370Leu	-	-	-	+	fadE13	minus	1089908	1088760	putative acyl-CoA dehydrogenase FadE13
OV254	OV254_01034	1088979	T	C	synonymous	930A>G	Glu310Glu	+	+	+	+	fadE13	minus	1089908	1088760	putative acyl-CoA dehydrogenase FadE13
OV254	OV254_01036	1092508	T	C	synonymous	723T>C	Ala241Ala	-	-	+	-	PE_PGRS16	plus	1091786	1094557	PE-PGRS family protein PE_PGRS16
OV254		1102862	C	T	intergenic			+	+	+	+					Located between OV254_01044 (putative large-conductance ion mechanosensitive channel MscL) and OV254_01045 (putative adhesion component transport ATP-binding protein ABC transporter)
OV254	OV254_01046	1105679	A	AT	frameshift	1710_1711insT	Gly571fs	-	-	+	+		plus	1103970	1106420	putative adhesion component transport transmembrane protein ABC transporter
OV254	OV254_01046	1105884	C	CT	frameshift	1922dupT	Leu641fs	+	-	-	-		plus	1103970	1106420	putative adhesion component transport transmembrane protein ABC transporter
OV254	OV254_01046	1106213	G	T	non-synonymous	2244G>T	Met748Ile	-	+	+	+		plus	1103970	1106420	putative adhesion component transport transmembrane protein ABC transporter
OV254	OV254_01046	1106280	C	T	non-synonymous	2311C>T	Arg771Trp	+	+	+	+		plus	1103970	1106420	putative adhesion component transport transmembrane protein ABC transporter
OV254		1109850	T	G	intergenic			+	-	-	-					Located between OV254_01050 (hypothetical protein) and OV254_01051 (5-formyltetrahydrofolate cyclo-ligase)
OV254		1115819	T	C	intergenic			-	+	+	+					Located between OV254_01058 (hypothetical protein) and OV254_01059 (Acetyltransferase Pat)
OV254	OV254_01062	1119245	C	T	synonymous	744C>T	Asp248Asp	-	+	-	-	arcA	plus	1118502	1119710	putative arginine deiminase ArcA (adi) (ad) (arginine dihydrolase)
OV254	OV254_01067	1124556	G	C	non-synonymous	227C>G	Ala76Gly	-	+	-	-	menF_1; pabB	minus	1124782	1123538	Isochorismate synthase MenF; putative para-aminobenzoate synthase component I PABD
OV254	OV254_01068	1126139	C	T	synonymous	993C>T	Tyr331Tyr	+	-	-	-		plus	1125147	1126733	hypothetical protein
OV254	OV254_01074	1132966	T	C	non-synonymous	25T>C	Phe9Leu	-	+	-	-	pks16	plus	1132942	1134576	Putative ligase; Putative polyketide synthase Pks16
OV254	OV254_01078	1137459	C	G	non-synonymous	340G>C	Ala114Pro	+	+	+	+	prsA	minus	1137798	1136818	putative ribose-phosphate pyrophosphokinase PrsA (phosphoribosyl pyrophosphate synthetase) (PRPP synthetase)
OV254	OV254_01082	1140658	G	A	synonymous	375G>A	Gln125Gln	-	+	-	-	mfd	plus	1140284	1143988	putative transcription-repair coupling factor Mfd (TRCF)
OV254	OV254_01084	1145533	A	G	non-synonymous	481A>G	Met161Val	+	-	-	-		plus	1145053	1145784	hypothetical protein
OV254	OV254_01085	1146107	C	T	non-synonymous	227C>T	Pro76Leu	-	+	+	+	eno	plus	1145881	1147170	putative enolase Eno
OV254		1149378	C	G	intergenic			-	-	+	-					Located between OV254_01088 (Exopolyphosphatase 2) and OV254_01089 (hypothetical protein)
OV254	OV254_01096	1155416	C	G	non-synonymous	373C>G	Pro125Ala	+	+	+	+	kdpB	plus	1155044	1157170	putative potassium-transporting P-type ATPase B chain KdpB (potassium-translocating ATPase B chain)(ATP phosphohydrolase [potassium-transporting] B chain) (potassium binding and translocating subunit B)
OV254	OV254_01100	1160339	C	T	non-synonymous	388G>A	Gly130Ser	-	+	+	+		minus	1160726	1160235	ISNCY family transposase ISRjo3
OV254	OV254_01101	1161058	G	A	synonymous	321C>T	Arg107Arg	-	+	+	-		minus	1161378	1160692	ISNCY family transposase ISRjo3
OV254		1164820	G	A	intergenic			+	-	-	-					Located between OV254_01106 (PE family protein PE8) and OV254_01107 (hypothetical protein)
OV254	OV254_01110	1167233	A	C	non-synonymous	892T>G	Ser298Ala	+	-	-	-		minus	1168124	1167099	hypothetical protein
OV254	OV254_01110	1167408	C	T	synonymous	717G>A	Pro239Pro	-	+	-	-		minus	1168124	1167099	hypothetical protein
OV254	OV254_01111	1168927	G	A	non-synonymous	518G>A	Gly173Glu	+	+	+	+		plus	1168410	1168994	hypothetical protein
OV254	OV254_01119	1176742	C	CG	frameshift	197dupC	Arg67fs	+	-	-	-		minus	1176939	1176313	hypothetical protein
OV254		1178890	T	A	intergenic			-	-	-	+					Located between OV254_01123 (tRNA-Leu) and OV254_01124 (hypothetical protein)
OV254		1188616	A	AG	intergenic			+	-	-	-					Located between OV254_01133 (putative lipoprotein LpqV) and OV254_01134 (hypothetical protein)
OV254	OV254_01136	1189832	C	A	synonymous	1266G>T	Gly422Gly	-	-	+	-	PE_PGRS19	minus	1191097	1189739	PE-PGRS family protein PE_PGRS19
OV254	OV254_01136	1190520	G	GCGC	conservative in-frame insertion	575_577dupGCG	Gly192dup	-	-	+	-	PE_PGRS19	minus	1191097	1189739	PE-PGRS family protein PE_PGRS19
OV254	OV254_01136	1190706	T	G	non-synonymous	392A>C	Asn131Thr	-	-	+	-	PE_PGRS19	minus	1191097	1189739	PE-PGRS family protein PE_PGRS19
OV254		1191112	C	CG	intergenic			-	-	+	-					Located between OV254_01136 (PE-PGRS family protein PE_PGRS19) and OV254_01137 (hypothetical protein)
OV254		1191640	G	C	intergenic			+	+	-	+					Located between OV254_01137 (hypothetical protein) and OV254_01138 (PE-PGRS family protein PE_PGRS20)
OV254	OV254_01148	1205167	G	A	non-synonymous	1228G>A	Val410Met	-	+	+	+	cbs	plus	1203940	1205334	putative cystathionine beta-synthase Cbs (serine sulfhydrase) (beta-thionase) (hemoprotein H-450)
OV254	OV254_01153	1208965	A	G	non-synonymous	223A>G	Ile75Val	-	+	+	+	mca	plus	1208743	1209609	Mycothiol conjugate amidase Mca (mycothiol S-conjugate amidase)
OV254	OV254_01155	1211796	T	C	synonymous	1938T>C	Ala646Ala	-	-	+	-		plus	1209859	1211880	hypothetical protein
OV254	OV254_01158	1215575	TCGGCGGCGG	T	disruptive in-frame deletion	1809_1817delCGGCGGCGG	Gly604_Gly606del	-	-	+	-	PE_PGRS21	plus	1213783	1216023	PE-PGRS family protein
OV254	OV254_01164	1223702	A	G	synonymous	969A>G	Leu323Leu	+	+	+	+	glyA1	plus	1222734	1224014	Serine hydroxymethyltransferase 1 GlyA1
OV254	OV254_01171	1230223	A	C	non-synonymous	622T>G	Ser208Ala	+	+	-	+	glpX	minus	1230844	1229756	Fructose 1,6-bisphosphatase GlpX
OV254	OV254_01172	1230990	G	T	non-synonymous	25G>T	Val9Phe	-	+	+	+		plus	1230966	1231544	hypothetical protein
OV254	OV254_01191	1244325	T	C	synonymous	516A>G	Gln172Gln	-	-	+	+		minus	1244840	1244130	hypothetical protein
OV254	OV254_01197	1248592	T	C	non-synonymous	620A>G	Asp207Gly	-	-	+	-	rutD_1; bpoB	minus	1249211	1248303	Putative aminoacrylate hydrolase RutD; putative peroxidase BpoB (non-heme peroxidase)
OV254	OV254_01198	1250140	G	C	non-synonymous	810G>C	Glu270Asp	+	-	-	-	ephC	plus	1249331	1250236	putative epoxide hydrolase EphC (epoxide hydratase)
OV254	OV254_01202	1254810	GCT	G	frameshift	320_321delAG	Glu107fs	+	-	-	-		minus	1255131	1253776	hypothetical protein
OV254	OV254_01204	1256983	G	A	synonymous	189G>A	Val63Val	+	-	-	-	prpD	plus	1256795	1258294	putative methylcitrate dehydratase PrpD
OV254	OV254_01222	1275852	G	T	non-synonymous	1301G>T	Ser434Ile	+	+	+	+	mmpL3_2	plus	1274552	1276897	Trehalose monomycolate exporter MmpL3
OV254	OV254_01224	1278616	G	A	synonymous	1224C>T	Asn408Asn	+	-	-	-		minus	1279839	1278430	hypothetical protein
OV254	OV254_01224	1278901	T	C	synonymous	939A>G	Lys313Lys	+	+	-	+		minus	1279839	1278430	hypothetical protein
OV254	OV254_01224	1278904	A	T	synonymous	936T>A	Leu312Leu	+	+	-	+		minus	1279839	1278430	hypothetical protein
OV254	OV254_01241	1293958	G	A	non-synonymous	764G>A	Gly255Glu	-	+	+	+	narH	plus	1293195	1294871	putative respiratory nitrate reductase (beta chain) NarH
OV254	OV254_01247	1300935	A	T	non-synonymous	1000T>A	Ser334Thr	+	+	+	+	PPE17	minus	1301934	1300894	PPE family protein PPE17
OV254	OV254_01247	1301222	A	G	non-synonymous	713T>C	Met238Thr	+	-	-	-	PPE17	minus	1301934	1300894	PPE family protein PPE17
OV254	OV254_01253	1307529	A	C	non-synonymous	2328A>C	Glu776Asp	-	-	-	+	fbiC	plus	1305202	1307631	putative F420 biosynthesis protein FbiC
OV254		1307661	C	G	intergenic			+	-	-	-					Located between OV254_01253 (putative F420 biosynthesis protein FbiC) and OV254_01254 (Low molecular weight T-cell antigen TB8.4)
OV254		1315811	G	C	intergenic			+	-	-	-					Located between OV254_01259 (hypothetical protein) and OV254_01260 (putative polyketide beta-ketoacyl synthase pks4)
OV254	OV254_01260	1320139	G	A	synonymous	4284G>A	Glu1428Glu	-	+	+	+	pks3	plus	1315856	1322113	putative polyketide beta-ketoacyl synthase pks4
OV254	OV254_01265	1330234	G	A	synonymous	1203C>T	Ala401Ala	+	-	-	-		minus	1331436	1329820	hypothetical protein
OV254	OV254_01265	1330235	G	A	non-synonymous	1202C>T	Ala401Val	+	-	-	-		minus	1331436	1329820	hypothetical protein
OV254	OV254_01266	1333110	C	G	synonymous	1590C>G	Val530Val	-	+	+	+	rocA1; rocA	plus	1331521	1333152	putative pyrroline-5-carboxylate dehydrogenase RocA
OV254	OV254_01268	1334826	A	G	non-synonymous	604A>G	Ser202Gly	+	+	+	+	sigI	plus	1334223	1335095	putative alternative RNA polymerase sigma factor SigI
OV254	OV254_01273	1339567	G	C	non-synonymous	1078C>G	Pro360Ala	+	+	+	+		minus	1340644	1339379	hypothetical protein
OV254	OV254_01273	1340367	C	T	non-synonymous	278G>A	Arg93His	+	-	-	-		minus	1340644	1339379	hypothetical protein
OV254	OV254_01273	1340471	G	A	synonymous	174C>T	Arg58Arg	-	+	+	+		minus	1340644	1339379	hypothetical protein
OV254	OV254_01273	1340634	T	G	non-synonymous	11A>C	Gln4Pro	-	+	-	-		minus	1340644	1339379	hypothetical protein
OV254	OV254_01275	1341642	G	A	non-synonymous	163G>A	Val55Met	-	-	+	-	PPE19_1	plus	1341480	1342664	PPE family protein PPE19
OV254	OV254_01275	1341643	T	C	non-synonymous	164T>C	Val55Ala	-	-	+	-	PPE19_1	plus	1341480	1342664	PPE family protein PPE19
OV254	OV254_01275	1341647	G	A	synonymous	168G>A	Gly56Gly	-	-	+	-	PPE19_1	plus	1341480	1342664	PPE family protein PPE19
OV254	OV254_01275	1342640	T	G	non-synonymous	1161T>G	Ile387Met	+	+	+	+	PPE19_1	plus	1341480	1342664	PPE family protein PPE19
OV254	OV254_01277	1343163	G	A	synonymous	18G>A	Gln6Gln	+	+	+	+	esxL	plus	1343146	1343430	ESAT-6-like protein EsxL
OV254	OV254_01279	1345708	T	C	synonymous	627T>C	Ala209Ala	+	+	+	+	yhjE	plus	1345082	1346359	Inner membrane metabolite transport protein YhjE
OV254	OV254_01284	1351268	C	A	non-synonymous	410C>A	Pro137His	-	+	+	+	log	plus	1350859	1351422	Cytokinin riboside 5'-monophosphate phosphoribohydrolase
OV254		1359193	C	T	intergenic			-	+	-	-					Located between OV254_01292 (Glucose-1-phosphate adenylyltransferase GlgC (ADP-glucose synthase) (ADP-glucose pyrophosphorylase)) and OV254_01293 (PE family protein PE14)
OV254	OV254_01296	1363829	T	C	non-synonymous	113A>G	Gln38Arg	+	+	+	+		minus	1363941	1362295	putative tetronasin-transport integral membrane protein ABC transporter
OV254	OV254_01317	1383456	G	C	non-synonymous	631G>C	Gly211Arg	+	-	-	-	sugC	plus	1382826	1384007	putative sugar-transport ATP-binding protein ABC transporter SugC
OV254	OV254_01326	1391320	T	A	non-synonymous	67A>T	Thr23Ser	-	-	+	-	relB	minus	1391386	1391117	Antitoxin RelB
OV254	OV254_01327	1393014	T	C	synonymous	2181A>G	Leu727Leu	+	+	+	+	kgd	minus	1395194	1391499	Multifunctional 2-oxoglutarate metabolism enzyme
OV254	OV254_01327	1393851	G	A	synonymous	1344C>T	His448His	-	+	-	-	kgd	minus	1395194	1391499	Multifunctional 2-oxoglutarate metabolism enzyme
OV254	OV254_01329	1397795	T	G	non-synonymous	1475T>G	Val492Gly	+	-	-	-	bmr3	plus	1396321	1398060	Multidrug resistance protein 3
OV254	OV254_01332	1402525	C	T	synonymous	414C>T	Gly138Gly	-	+	+	+	deaD	plus	1402112	1403803	putative cold-shock DeaD-box protein A DeaD (ATP-dependent RNA helicase dead)
OV254	OV254_01332	1403228	C	T	non-synonymous	1117C>T	Leu373Phe	-	+	+	+	deaD	plus	1402112	1403803	putative cold-shock DeaD-box protein A DeaD (ATP-dependent RNA helicase dead)
OV254	OV254_01335	1406707	G	T	synonymous	27C>A	Thr9Thr	+	-	-	-	cyp130	minus	1406733	1405528	putative cytochrome P450 130 Cyp130
OV254	OV254_01350	1424397	A	G	synonymous	573T>C	Asp191Asp	+	-	-	-		minus	1424969	1424271	hypothetical protein
OV254	OV254_01360	1435741	A	C	non-synonymous	1715A>C	Lys572Thr	+	-	-	-		plus	1434027	1436654	hypothetical protein
OV254	OV254_01363	1441075	T	C	synonymous	810A>G	Val270Val	+	+	-	+	oppD	minus	1441884	1440046	putative oligopeptide-transport ATP-binding protein ABC transporter OppD
OV254	OV254_01368	1447149	T	G	non-synonymous	1630T>G	Phe544Val	-	-	-	+	cysN	plus	1445520	1447364	putative bifunctional enzyme CysN/CysC: sulfate adenyltransferase (subunit 1) + adenylylsulfate kinase
OV254		1450120	C	A	intergenic			-	-	+	-					Located between OV254_01371 (hypothetical protein) and OV254_01372 (hypothetical protein)
OV254	OV254_01389	1467419	G	A	synonymous	507G>A	Ala169Ala	+	-	-	-	atpB	plus	1466913	1467665	putative ATP synthase a chain AtpB (protein 6)
OV254	OV254_01397	1474774	C	CCG	frameshift	416_417dupGC	Arg140fs	-	-	+	-		plus	1474369	1474800	hypothetical protein
OV254	OV254_01403	1482482	G	T	intragenic	1482482G>T		+	-	-	-		plus	1480318	1483453	23S ribosomal RNA
OV254	OV254_01410	1491795	T	A	non-synonymous	623A>T	Gln208Leu	-	+	-	-		minus	1492417	1490846	putative adenylate cyclase (ATP pyrophosphate-lyase) (adenylyl cyclase)
OV254	OV254_01415	1496889	G	GC	frameshift	1408dupG	Ala470fs	-	-	+	-	PE_PGRS24	minus	1498297	1496486	PE-PGRS family protein PE_PGRS24
OV254	OV254_01415	1497373	C	T	non-synonymous	925G>A	Gly309Ser	-	+	+	-	PE_PGRS24	minus	1498297	1496486	PE-PGRS family protein PE_PGRS24
OV254	OV254_01416	1500391	T	G	non-synonymous	254A>C	Asp85Ala	-	-	+	-	glgB	minus	1500644	1498449	1,4-alpha-glucan branching enzyme GlgB (glycogen branching enzyme)
OV254	OV254_01416	1500599	G	A	non-synonymous	46C>T	Pro16Ser	-	-	-	+	glgB	minus	1500644	1498449	1,4-alpha-glucan branching enzyme GlgB (glycogen branching enzyme)
OV254	OV254_01417	1501081	C	T	synonymous	1638G>A	Glu546Glu	+	+	+	+	glgE	minus	1502718	1500652	Alpha-1,4-glucan:maltose-1-phosphate maltosyltransferase
OV254	OV254_01436	1519880	T	G	non-synonymous	703T>G	Ser235Ala	+	+	+	+	mbtN	plus	1519178	1520338	Acyl-[acyl-carrier-protein] dehydrogenase MbtN
OV254	OV254_01436	1519996	C	T	synonymous	819C>T	His273His	+	-	-	-	mbtN	plus	1519178	1520338	Acyl-[acyl-carrier-protein] dehydrogenase MbtN
OV254	OV254_01440	1523981	T	G	synonymous	27T>G	Val9Val	-	+	-	-	irtB	plus	1523955	1525694	Iron import ATP-binding/permease protein IrtB
OV254	OV254_01440	1524009	G	A	non-synonymous	55G>A	Gly19Ser	-	-	-	+	irtB	plus	1523955	1525694	Iron import ATP-binding/permease protein IrtB
OV254	OV254_01445	1529369	C	T	synonymous	840G>A	Pro280Pro	+	-	-	-		minus	1530208	1528337	hypothetical protein
OV254		1533507	C	T	intergenic			+	+	+	+					Located between OV254_01447 (hypothetical protein) and OV254_01448 (putative signaling protein)
OV254	OV254_01453	1540229	G	C	non-synonymous	31G>C	Gly11Arg	-	+	+	+		plus	1540199	1540702	putative oxidoreductase
OV254	OV254_01464	1552364	C	CCAA	conservative in-frame insertion	559_561dupAAC	Asn187dup	+	-	-	-		plus	1551808	1552989	Alpha-pyrone synthesis polyketide synthase-like Pks18
OV254	OV254_01465	1553448	G	GC	frameshift	461dupC	Phe155fs	-	+	+	+		plus	1552995	1553975	Glycolipid sulfotransferase
OV254	OV254_01466	1554988	C	T	synonymous	174C>T	His58His	-	+	+	+		plus	1554815	1556134	hypothetical protein
OV254	OV254_01467	1557505	A	AC	frameshift	1379dupC	Phe461fs	+	-	-	-		plus	1556131	1557624	hypothetical protein
OV254		1559539	G	GCA	intergenic			-	-	+	-					Located between OV254_01469 (hypothetical protein) and OV254_01470 (putative pyrimidine operon regulatory protein PyrR)
OV254	OV254_01471	1560242	C	T	synonymous	30C>T	Ala10Ala	-	+	+	+	pyrB	plus	1560213	1561172	putative aspartate carbamoyltransferase PyrB (ATCase) (aspartate transcarbamylase)
OV254	OV254_01474	1563289	G	A	non-synonymous	338G>A	Gly113Asp	+	-	-	-	carA	plus	1562952	1564082	putative carbamoyl-phosphate synthase small chain CarA (carbamoyl-phosphate synthetase glutamine chain)
OV254	OV254_01474	1563766	T	G	non-synonymous	815T>G	Leu272Arg	+	-	-	-	carA	plus	1562952	1564082	putative carbamoyl-phosphate synthase small chain CarA (carbamoyl-phosphate synthetase glutamine chain)
OV254	OV254_01485	1577918	C	T	synonymous	33G>A	Lys11Lys	+	-	-	-	cyp132	minus	1577950	1576565	putative cytochrome P450 132 Cyp132
OV254	OV254_01486	1578351	G	A	non-synonymous	324G>A	Met108Ile	+	-	-	-		plus	1578028	1579062	putative HTH-type transcriptional regulator; Transcriptional regulatory protein
OV254	OV254_01487	1580141	A	AC	frameshift	696dupG	Ser233fs	-	-	+	-		minus	1580837	1579776	hypothetical protein
OV254	OV254_01493	1585378	C	T	synonymous	786C>T	Ala262Ala	+	-	-	-	priA	plus	1584593	1586560	Putative primosomal protein N' PriA (replication factor Y)
OV254		1587531	G	C	intergenic			+	+	+	+					Located between OV254_01494 (Putative methyltransferase) and OV254_01495 (putative transcriptional regulatory protein)
OV254	OV254_01505	1596909	T	C	synonymous	39T>C	Cys13Cys	+	+	+	+		plus	1596871	1597272	hypothetical protein
OV254	OV254_01508	1599290	C	T	non-synonymous	161C>T	Ala54Val	+	+	+	+		plus	1599130	1599594	hypothetical protein
OV254		1600967	C	T	intergenic			+	-	-	-					Located between OV254_01510 (hypothetical protein) and OV254_01511 (putative excinuclease ABC (subunit C-nuclease) UvrC)
OV254	OV254_01511	1601345	A	C	synonymous	267A>C	Val89Val	+	+	+	+	uvrC	plus	1601079	1602962	putative excinuclease ABC (subunit C-nuclease) UvrC
OV254	OV254_01517	1608047	C	T	non-synonymous	1255G>A	Ala419Thr	+	-	-	-	lipO	minus	1609301	1608039	putative esterase LipO
OV254	OV254_01521	1614162	A	G	non-synonymous	797A>G	Tyr266Cys	-	+	+	+	PE16	plus	1613366	1614952	PE family protein PE16
OV254	OV254_01523	1617312	G	A	non-synonymous	484G>A	Ala162Thr	-	+	+	+		plus	1616829	1618250	Putative thiazole biosynthetic enzyme
OV254	OV254_01523	1617885	G	A	non-synonymous	1057G>A	Val353Ile	+	+	+	+		plus	1616829	1618250	Putative thiazole biosynthetic enzyme
OV254	OV254_01533	1625268	T	C	non-synonymous	1418A>G	Asp473Gly	-	+	+	+	PE_PGRS26	minus	1626685	1625210	PE-PGRS family protein PE_PGRS26
OV254	OV254_01533	1625652	T	TCGCCGCCGG	conservative in-frame insertion	1025_1033dupCCGGCGGCG	Ala342_Gly344dup	-	-	+	-	PE_PGRS26	minus	1626685	1625210	PE-PGRS family protein PE_PGRS26
OV254	OV254_01533	1626578	C	T	synonymous	108G>A	Thr36Thr	-	-	-	+	PE_PGRS26	minus	1626685	1625210	PE-PGRS family protein PE_PGRS26
OV254	OV254_01541	1632901	A	G	non-synonymous	1063T>C	Trp355Arg	-	+	+	+	zwf2	minus	1633963	1632419	putative glucose-6-phosphate 1-dehydrogenase Zwf2 (G6PD)
OV254	OV254_01541	1633807	G	C	non-synonymous	157C>G	Pro53Ala	+	+	+	+	zwf2	minus	1633963	1632419	putative glucose-6-phosphate 1-dehydrogenase Zwf2 (G6PD)
OV254	OV254_01544	1637665	C	T	non-synonymous	4261G>A	Gly1421Arg	-	+	+	+	PE_PGRS27	minus	1641925	1637639	PE-PGRS family protein Pe_PGRS27
OV254	OV254_01551	1650477	C	T	synonymous	336G>A	Pro112Pro	+	-	-	-		minus	1650812	1650027	putative unidentified antibiotic-transport integral membrane ABC transporter
OV254	OV254_01551	1650643	A	G	non-synonymous	170T>C	Val57Ala	+	-	-	-		minus	1650812	1650027	putative unidentified antibiotic-transport integral membrane ABC transporter
OV254	OV254_01562	1663273	G	C	non-synonymous	1045C>G	Pro349Ala	-	-	+	-	PE_PGRS29	minus	1664317	1663205	PE-PGRS family protein PE_PGRS29
OV254	OV254_01566	1668089	G	A	non-synonymous	731G>A	Ser244Asn	-	-	-	+	echA12	plus	1667359	1668216	putative enoyl-CoA hydratase EchA12 (enoyl hydrase) (unsaturated acyl-CoA hydratase) (crotonase)
OV254	OV254_01574	1677169	G	A	synonymous	291G>A	Gly97Gly	-	+	+	+	moxR1	plus	1676879	1678012	putative transcriptional regulatory protein MoxR1
OV254	OV254_01576	1679176	A	G	synonymous	204A>G	Pro68Pro	+	+	+	+		plus	1678973	1679980	putative membrane protein
OV254	OV254_01577	1680121	C	G	non-synonymous	856G>C	Val286Leu	-	+	+	+		minus	1680976	1680053	hypothetical protein
OV254	OV254_01577	1680123	C	T	non-synonymous	854G>A	Arg285Gln	+	-	-	-		minus	1680976	1680053	hypothetical protein
OV254	OV254_01581	1684363	T	G	synonymous	159A>C	Ala53Ala	-	-	-	+		minus	1684521	1683613	hypothetical protein
OV254		1688496	G	T	intergenic			-	-	-	+					Located between OV254_01586 (putative membrane protein) and OV254_01587 (hypothetical protein)
OV254	OV254_01588	1690987	C	A	non-synonymous	1235C>A	Ala412Asp	-	+	+	+	mutA	plus	1689753	1691600	putative methylmalonyl-CoA mutase small subunit MutA (MCM)
OV254	OV254_01593	1696800	T	G	non-synonymous	1261T>G	Ser421Ala	-	-	-	+	lipL	plus	1695540	1696826	putative esterase LipL
OV254	OV254_01607	1709883	C	T	non-synonymous	989C>T	Ala330Val	+	-	-	-		plus	1708895	1710193	hypothetical protein
OV254	OV254_01607	1710083	T	TTGC	disruptive in-frame insertion	1199_1201dupTGC	Leu400dup	-	-	+	-		plus	1708895	1710193	hypothetical protein
OV254	OV254_01620	1725895	G	T	non-synonymous	385G>T	Asp129Tyr	+	-	-	-		plus	1725511	1726296	Phthiotriol/phenolphthiotriol dimycocerosates methyltransferase
OV254	OV254_01622	1727946	A	G	synonymous	330A>G	Gly110Gly	+	+	+	+	wbbL2	plus	1727617	1728402	putative rhamnosyl transferase WbbL2
OV254	OV254_01624	1730903	G	T	synonymous	5083C>A	Arg1695Arg	-	-	-	+	pks5	minus	1735985	1729683	putative polyketide synthase Pks5
OV254	OV254_01626	1738543	C	A	non-synonymous	1442C>A	Ala481Asp	+	+	+	+	fadD24	plus	1737102	1738856	putative fatty-acid-AMP ligase FadD24 (fatty-acid-AMP synthetase) (fatty-acid-AMP synthase)
OV254	OV254_01626	1738776	AT	A	frameshift	1676delT	Ile559fs	+	-	-	-	fadD24	plus	1737102	1738856	putative fatty-acid-AMP ligase FadD24 (fatty-acid-AMP synthetase) (fatty-acid-AMP synthase)
OV254	OV254_01632	1743140	C	A	intragenic	1743140C>A		+	+	+	+		plus	1743109	1743278	ykoK
OV254	OV254_01633	1743734	A	C	synonymous	159A>C	Ala53Ala	-	-	+	-		plus	1743576	1743812	hypothetical protein
OV254	OV254_01635	1748687	C	T	non-synonymous	1232C>T	Ser411Leu	-	+	+	+	dinX	plus	1747456	1748847	putative DNA polymerase IV DinX (pol IV 1) (DNA nucleotidyltransferase (DNA-directed))
OV254		1752547	C	T	intergenic			-	-	+	-					Located between OV254_01640 (Hemoglobin GlbN) and OV254_01641 (putative fatty acyl-CoA reductase)
OV254	OV254_01648	1764511	G	T	non-synonymous	1465G>T	Val489Leu	+	+	+	+	plsB1	plus	1763047	1764912	putative acyltransferase PlsB1
OV254	OV254_01651	1767212	G	T	non-synonymous	176G>T	Gly59Val	-	+	+	+	frdBC	plus	1767037	1767780	putative fumarate reductase [iron-sulfur subunit] frdB and [membrane anchor subunit] frdC
OV254	OV254_01656	1770521	C	A	non-synonymous	733C>A	Leu245Met	-	+	+	+	mmpL4_2	plus	1769789	1772692	Siderophore exporter MmpL4
OV254		1783675	G	C	intergenic			+	+	+	+					Located between OV254_01664 (hypothetical protein) and OV254_01665 (putative Inv protein)
OV254	OV254_01672	1789694	TG	T	frameshift	218delC	Pro73fs	-	-	+	-		minus	1789912	1789676	Partial REP13E12 repeat protein
OV254		1790081	T	C	intergenic			+	+	+	+					Located between OV254_01672 (Partial REP13E12 repeat protein) and OV254_01673 (putative biotin synthetase BioB)
OV254		1790206	A	G	intergenic			+	-	-	-					Located between OV254_01672 (Partial REP13E12 repeat protein) and OV254_01673 (putative biotin synthetase BioB)
OV254	OV254_01680	1798210	G	T	non-synonymous	314G>T	Arg105Leu	-	+	-	-	nadC	plus	1797897	1798754	putative nicotinate-nucleotide pyrophosphatase NadC
OV254	OV254_01681	1799161	AC	A	frameshift	363delC	Ser122fs	-	+	+	+		plus	1798803	1799561	hypothetical protein
OV254	OV254_01682	1799965	T	C	non-synonymous	28A>G	Thr10Ala	+	+	-	+		minus	1799992	1799582	hypothetical protein
OV254	OV254_01693	1809938	G	C	synonymous	1527G>C	Pro509Pro	+	-	-	-	trpE	plus	1808412	1809962	Anthranilate synthase component I TrpE (glutamine amidotransferase)
OV254	OV254_01696	1811762	G	T	non-synonymous	160G>T	Ala54Ser	-	-	-	+	trpB	plus	1811603	1812868	Tryptophan synthase, beta subunit TrpB
OV254	OV254_01701	1817357	T	G	non-synonymous	660T>G	Asp220Glu	+	-	-	-	pykA	plus	1816698	1818116	putative pyruvate kinase PykA
OV254	OV254_01702	1818376	A	G	non-synonymous	271A>G	Ile91Val	+	-	-	-	tesB1	plus	1818106	1819026	putative acyl-CoA thioesterase II TesB1
OV254	OV254_01704	1821263	T	C	non-synonymous	940A>G	Thr314Ala	+	+	+	+	cydC	minus	1822202	1820472	putative 'component linked with the assembly of cytochrome' transport transmembrane ATP-binding protein ABC transporter CydC
OV254	OV254_01720	1841081	T	C	synonymous	1569A>G	Ter523Ter	-	-	-	+		minus	1842649	1841081	hypothetical protein
OV254	OV254_01719	1841081	T	C	synonymous	1405T>C	Leu469Leu	-	-	-	+		plus	1839677	1841092	putative multidrug-efflux transporter
OV254	OV254_01732	1855958	C	T	non-synonymous	120G>A	Met40Ile	+	+	+	+		minus	1856077	1855022	hypothetical protein
OV254		1862893	C	T	intergenic			+	+	+	+					Located between OV254_01737 (putative phenylalanyl-tRNA synthetase, beta chain PheT) and OV254_01738 (tRNA-Pro)
OV254	OV254_01741	1868647	G	A	synonymous	168G>A	Leu56Leu	+	-	-	-	argB	plus	1868480	1869364	putative acetylglutamate kinase ArgB
OV254	OV254_01741	1868716	A	G	synonymous	237A>G	Arg79Arg	+	-	+	+	argB	plus	1868480	1869364	putative acetylglutamate kinase ArgB
OV254	OV254_01745	1872165	C	T	synonymous	165C>T	Gly55Gly	-	-	+	+	argG	plus	1872001	1873197	putative argininosuccinate synthase ArgG
OV254	OV254_01750	1888299	C	A	non-synonymous	1174C>A	Leu392Ile	+	-	-	-	pks17	plus	1887126	1888658	putative polyketide synthase Pks17
OV254	OV254_01758	1899399	A	G	non-synonymous	482T>C	Met161Thr	-	-	+	-		minus	1899880	1898948	hypothetical protein
OV254	OV254_01766	1905771	G	A	non-synonymous	695G>A	Ser232Asn	-	-	-	+		plus	1905077	1905901	hypothetical protein
OV254	OV254_01771	1911997	C	G	non-synonymous	51G>C	Arg17Ser	+	+	+	+		minus	1912047	1911424	hypothetical protein
OV254	OV254_01785	1923675	CACG	C	disruptive in-frame deletion	297_299delCGA	Asp100del	-	-	+	-	mctB	plus	1923393	1924343	Copper transporter MctB
OV254	OV254_01792	1931296	G	C	non-synonymous	602C>G	Pro201Arg	+	+	-	+	cycA	minus	1931897	1930440	putative D-serine/alanine/glycine transporter protein CycA
OV254	OV254_01792	1931823	C	T	synonymous	75G>A	Ala25Ala	-	-	-	+	cycA	minus	1931897	1930440	putative D-serine/alanine/glycine transporter protein CycA
OV254		1942393	G	A	intergenic			-	-	-	+					Located between OV254_01804 (putative GTP-binding protein EngA) and OV254_01805 (Dihydroanticapsin 7-dehydrogenase)
OV254	OV254_01819	1952904	TCAC	T	conservative in-frame deletion	409_411delACC	Thr137del	+	-	+	+		plus	1952507	1953895	6-hydroxy-D-nicotine oxidase
OV254	OV254_01819	1953432	C	T	non-synonymous	926C>T	Ala309Val	-	-	+	-		plus	1952507	1953895	6-hydroxy-D-nicotine oxidase
OV254	OV254_01826	1960115	C	G	non-synonymous	374G>C	Arg125Pro	+	-	-	-		minus	1960488	1959958	hypothetical protein
OV254		1961769	T	G	intergenic			-	+	-	-					Located between OV254_01829 (putative protein.1) and OV254_01830 (hypothetical protein)
OV254	OV254_01833	1964337	T	A	non-synonymous	565A>T	Thr189Ser	-	+	+	-	narX	minus	1964901	1962943	Nitrate reductase-like protein NarX
OV254	OV254_01834	1965345	G	A	synonymous	741C>T	Arg247Arg	-	+	-	-	narK2	minus	1966085	1964898	putative nitrate/nitrite transporter NarK2
OV254	OV254_01840	1969725	G	T	non-synonymous	6G>T	Glu2Asp	+	+	+	+	pknE	plus	1969720	1971420	putative transmembrane serine/threonine-protein kinase E PknE (protein kinase E) (STPK E)
OV254		1974302	C	T	intergenic			+	-	-	-					Located between OV254_01843 (Anchored-membrane serine/threonine-protein kinase PknF (protein kinase F) (STPK F)) and OV254_01844 (ABC transporter ATP-binding/permease protein)
OV254		1978596	C	G	intergenic			-	+	-	-					Located between OV254_01846 (putative integral membrane protein) and OV254_01847 (putative fatty-acid-CoA ligase FadD1 (fatty-acid-CoA synthetase) (fatty-acid-CoA synthase))
OV254	OV254_01847	1978820	G	A	synonymous	1464C>T	Ser488Ser	-	+	+	+	fadD1	minus	1980283	1978685	putative fatty-acid-CoA ligase FadD1 (fatty-acid-CoA synthetase) (fatty-acid-CoA synthase)
OV254	OV254_01848	1980514	G	A	non-synonymous	34G>A	Gly12Ser	+	-	-	-	oxyE	plus	1980481	1981719	6-methylpretetramide 4-monooxygenase; putative oxidoreductase
OV254	OV254_01850	1982568	G	C	non-synonymous	2993C>G	Ala998Gly	+	+	+	+	PPE24	minus	1985560	1982330	PPE family protein PPE24
OV254	OV254_01854	1989322	T	A	non-synonymous	1220A>T	Gln407Leu	+	-	-	-	plcA	minus	1990541	1988997	Phospholipase C 1
OV254	OV254_01854	1989330	A	G	synonymous	1212T>C	Arg404Arg	+	+	-	+	plcA	minus	1990541	1988997	Phospholipase C 1
OV254	OV254_01854	1989351	G	A	synonymous	1191C>T	Phe397Phe	+	+	-	+	plcA	minus	1990541	1988997	Phospholipase C 1
OV254	OV254_01854	1989353	A	T	non-synonymous	1189T>A	Phe397Ile	+	+	-	+	plcA	minus	1990541	1988997	Phospholipase C 1
OV254	OV254_01854	1989369	G	A	synonymous	1173C>T	Gly391Gly	+	+	-	+	plcA	minus	1990541	1988997	Phospholipase C 1
OV254	OV254_01854	1989374	A	G	synonymous	1168T>C	Leu390Leu	+	+	-	+	plcA	minus	1990541	1988997	Phospholipase C 1
OV254	OV254_01854	1989486	A	G	synonymous	1056T>C	Phe352Phe	+	-	+	+	plcA	minus	1990541	1988997	Phospholipase C 1
OV254	OV254_01854	1989489	G	C	synonymous	1053C>G	Gly351Gly	-	-	+	-	plcA	minus	1990541	1988997	Phospholipase C 1
OV254	OV254_01854	1989498	T	C	synonymous	1044A>G	Glu348Glu	+	+	+	+	plcA	minus	1990541	1988997	Phospholipase C 1
OV254	OV254_01854	1989508	C	T	non-synonymous	1034G>A	Ser345Asn	-	-	+	-	plcA	minus	1990541	1988997	Phospholipase C 1
OV254	OV254_01854	1989522	C	G	synonymous	1020G>C	Thr340Thr	+	+	+	+	plcA	minus	1990541	1988997	Phospholipase C 1
OV254		1992025	C	G	intergenic			-	+	+	+					Located between OV254_01855 (GDP-mannose-dependent alpha-(1-6)-phosphatidylinositol dimannoside mannosyltransferase) and OV254_01856 (Sulfoxide reductase catalytic subunit YedY)
OV254	OV254_01857	1994071	C	G	non-synonymous	727C>G	Leu243Val	-	-	+	+	mmpL5_2	plus	1993345	1996182	Siderophore exporter MmpL5
OV254	OV254_01857	1995201	G	A	synonymous	1857G>A	Ser619Ser	+	-	-	-	mmpL5_2	plus	1993345	1996182	Siderophore exporter MmpL5
OV254		2007229	A	C	intergenic			-	-	+	-					Located between OV254_01867 (hypothetical protein) and OV254_01868 (Copper-sensing transcriptional repressor CsoR)
OV254	OV254_01873	2012191	T	C	non-synonymous	20T>C	Leu7Pro	-	-	+	-		plus	2012172	2013377	hypothetical protein
OV254	OV254_01885	2026419	C	T	non-synonymous	467C>T	Ala156Val	-	+	+	+	eccB5	plus	2025953	2027473	ESX-5 secretion system ATPase EccB5
OV254	OV254_01889	2034254	C	T	synonymous	741C>T	Ile247Ile	-	+	-	-	PPE25	plus	2033514	2034611	PPE family protein PPE25
OV254		2036285	A	AT	intergenic			+	-	-	-					Located between OV254_01891 (PPE family protein PPE26) and OV254_01892 (PPE family protein PPE27)
OV254	OV254_01895	2039049	C	T	non-synonymous	143C>T	Ala48Val	+	+	+	+	esxN_1	plus	2038907	2039191	ESAT-6-like protein EsxN
OV254	OV254_01895	2039053	C	T	synonymous	147C>T	Ala49Ala	+	+	+	+	esxN_1	plus	2038907	2039191	ESAT-6-like protein EsxN
OV254	OV254_01895	2039075	C	T	synonymous	169C>T	Leu57Leu	+	+	+	+	esxN_1	plus	2038907	2039191	ESAT-6-like protein EsxN
OV254	OV254_01895	2039155	A	G	synonymous	249A>G	Ala83Ala	+	+	+	+	esxN_1	plus	2038907	2039191	ESAT-6-like protein EsxN
OV254	OV254_01897	2041696	C	T	non-synonymous	1244C>T	Thr415Ile	+	-	-	-	eccD5	plus	2040453	2041964	ESX-5 secretion system protein EccD5
OV254	OV254_01898	2042766	T	C	synonymous	825T>C	Gly275Gly	+	-	-	-	mycP5	plus	2041942	2043699	putative proline rich membrane-anchored mycosin MycP5 (serine protease) (subtilisin-like protease)(subtilase-like) (mycosin-5)
OV254	OV254_01900	2045312	A	C	non-synonymous	400A>C	Met134Leu	+	+	+	+	eccA5	plus	2044913	2046745	ESX-5 secretion system protein EccA5
OV254	OV254_01902	2048238	A	C	synonymous	573A>C	Ala191Ala	+	+	+	+	PPE28	plus	2047666	2049612	PPE family protein PPE28
OV254	OV254_01902	2049454	CT	C	frameshift	1797delT	Phe599fs	-	-	+	+	PPE28	plus	2047666	2049612	PPE family protein PPE28
OV254		2049966	GATCATTCTTTA	G	intergenic			-	-	-	+					Located between OV254_01902 (PPE family protein PPE28) and OV254_01903 (Putative transposase for insertion sequence element IS6110 (fragment))
OV254		2051332	A	AGGTGATCATTCT	intergenic			-	-	-	+					Located between OV254_01904 (Putative transposase for insertion sequence element IS6110) and OV254_01905 (PPE family protein PPE29)
OV254	OV254_01905	2052002	G	A	non-synonymous	430G>A	Ala144Thr	+	-	-	-	PPE29	plus	2051573	2052844	PPE family protein PPE29
OV254	OV254_01911	2058354	G	GC	frameshift	393dupC	Lys132fs	+	+	+	+	PPE31_1	plus	2057963	2058466	PPE family protein PPE31
OV254	OV254_01911	2058457	AC	A	frameshift	498delC	Ser167fs	+	-	-	-	PPE31_1	plus	2057963	2058466	PPE family protein PPE31
OV254	OV254_01912	2058457	AC	A	frameshift	37delC	Gln13fs	+	-	-	-	PPE31_2	plus	2058424	2059173	PPE family protein PPE31
OV254	OV254_01918	2063991	A	AT	frameshift	934_935insA	Leu312fs	+	+	+	+		minus	2064925	2063906	NADH dehydrogenase-like protein
OV254		2065145	G	C	intergenic			+	+	+	+					Located between OV254_01918 (NADH dehydrogenase-like protein) and OV254_01919 (hypothetical protein)
OV254	OV254_01925	2071319	A	G	non-synonymous	869A>G	Tyr290Cys	+	-	-	-		plus	2070451	2071914	Fumarate reductase flavoprotein subunit
OV254	OV254_01929	2078789	G	C	non-synonymous	1378G>C	Glu460Gln	+	-	-	-	secA2	plus	2077412	2079748	Protein translocase subunit SecA 2
OV254	OV254_01929	2079465	A	G	non-synonymous	2054A>G	Tyr685Cys	-	-	+	-	secA2	plus	2077412	2079748	Protein translocase subunit SecA 2
OV254	OV254_01944	2093687	T	G	non-synonymous	1759A>C	Ile587Leu	+	+	+	+		minus	2095445	2093412	hypothetical protein
OV254	OV254_01944	2094026	T	C	non-synonymous	1420A>G	Thr474Ala	+	+	+	+		minus	2095445	2093412	hypothetical protein
OV254	OV254_01958	2109398	T	C	non-synonymous	620T>C	Val207Ala	-	+	+	+	ureC	plus	2108779	2110512	Urease alpha subunit UreC (urea amidohydrolase)
OV254	OV254_01976	2129074	G	GT	frameshift	911dupT	Val306fs	-	+	+	+		plus	2128166	2130268	hypothetical protein
OV254	OV254_01976	2130046	C	T	synonymous	1881C>T	Phe627Phe	-	+	+	+		plus	2128166	2130268	hypothetical protein
OV254	OV254_01980	2132857	T	C	non-synonymous	1117A>G	Thr373Ala	+	+	+	+	lldD2	minus	2133973	2132729	putative L-lactate dehydrogenase (cytochrome) LldD2
OV254	OV254_01986	2137762	T	G	non-synonymous	274T>G	Tyr92Asp	-	+	-	-		plus	2137489	2138790	hypothetical protein
OV254	OV254_01995	2146307	G	C	non-synonymous	354C>G	His118Gln	+	+	+	+	fbpB	minus	2146660	2145728	Secreted antigen 85-B FbpB (85B) (antigen 85 complex B) (mycolyl transferase 85B) (fibronectin-binding protein B) (extracellular alpha-antigen)
OV254	OV254_01995	2146391	T	G	synonymous	270A>C	Gly90Gly	+	-	-	-	fbpB	minus	2146660	2145728	Secreted antigen 85-B FbpB (85B) (antigen 85 complex B) (mycolyl transferase 85B) (fibronectin-binding protein B) (extracellular alpha-antigen)
OV254	OV254_01995	2146402	A	C	non-synonymous	259T>G	Tyr87Asp	+	-	-	-	fbpB	minus	2146660	2145728	Secreted antigen 85-B FbpB (85B) (antigen 85 complex B) (mycolyl transferase 85B) (fibronectin-binding protein B) (extracellular alpha-antigen)
OV254	OV254_01995	2146430	A	G	synonymous	231T>C	Asp77Asp	+	-	-	-	fbpB	minus	2146660	2145728	Secreted antigen 85-B FbpB (85B) (antigen 85 complex B) (mycolyl transferase 85B) (fibronectin-binding protein B) (extracellular alpha-antigen)
OV254	OV254_02010	2154663	C	A	non-synonymous	623G>T	Gly208Val	+	-	-	-		minus	2155285	2154374	Putative S-adenosyl-L-methionine-dependent methyltransferase
OV254	OV254_02017	2160479	A	G	non-synonymous	710T>C	Leu237Ser	+	-	-	-	nanT	minus	2161188	2159890	putative sialic acid-transport integral membrane protein NanT
OV254	OV254_02032	2177672	T	C	synonymous	1623A>G	Pro541Pro	-	-	-	+	PPE34	minus	2179294	2173817	PPE family protein
OV254	OV254_02032	2178801	T	C	non-synonymous	494A>G	Tyr165Cys	-	-	-	+	PPE34	minus	2179294	2173817	PPE family protein
OV254	OV254_02040	2190481	T	G	synonymous	1446T>G	Leu482Leu	+	+	+	+	fadD31	plus	2189036	2190898	putative acyl-CoA ligase FadD31 (acyl-CoA synthetase) (acyl-CoA synthase)
OV254	OV254_02042	2191773	A	C	non-synonymous	152A>C	Glu51Ala	-	+	-	-		plus	2191622	2192395	hypothetical protein
OV254	OV254_02042	2192381	T	C	non-synonymous	760T>C	Cys254Arg	-	+	-	-		plus	2191622	2192395	hypothetical protein
OV254	OV254_02048	2196169	G	C	synonymous	738C>G	Ala246Ala	-	+	-	-	fadE18	minus	2196906	2195815	putative acyl-CoA dehydrogenase FadE18
OV254		2199193	G	C	intergenic			-	-	+	+					Located between OV254_02050 (putative enoyl-CoA hydratase EchA13 (enoyl hydrase) (unsaturated acyl-CoA hydratase) (crotonase)) and OV254_02051 (3,6-diketocamphane 1,6 monooxygenas)
OV254		2199245	G	T	intergenic			-	+	+	+					Located between OV254_02050 (putative enoyl-CoA hydratase EchA13 (enoyl hydrase) (unsaturated acyl-CoA hydratase) (crotonase)) and OV254_02051 (3,6-diketocamphane 1,6 monooxygenas)
OV254	OV254_02052	2200624	G	C	non-synonymous	180G>C	Met60Ile	+	-	-	-	hmp_2	plus	2200445	2202964	Flavohemoprotein
OV254		2203060	T	TTGG	intergenic			-	+	+	+					Located between OV254_02052 (Flavohemoprotein) and OV254_02053 (Epoxide hydrolase B)
OV254	OV254_02054	2204207	A	C	non-synonymous	169A>C	Thr57Pro	+	+	-	+	hsaB_2	plus	2204039	2204554	Flavin-dependent monooxygenase, reductase subunit HsaB
OV254	OV254_02055	2205574	GC	G	frameshift	1026delC	Asp343fs	+	+	+	+	ribBA_2; ribBA	plus	2204551	2206380	Riboflavin biosynthesis protein RibBA
OV254	OV254_02059	2209113	C	T	synonymous	1263C>T	Asn421Asn	+	+	+	+		plus	2207851	2209299	hypothetical protein
OV254	OV254_02083	2220137	TG	T	frameshift	5delG	Gly2fs	-	+	-	+		plus	2220136	2220531	hypothetical protein
OV254	OV254_02086	2222081	T	TGC	frameshift	276_277dupGC	Leu93fs	+	-	-	-		plus	2221807	2222343	hypothetical protein
OV254	OV254_02087	2222694	A	C	non-synonymous	1058T>G	Phe353Cys	-	+	-	-		minus	2223751	2222306	putative transporter
OV254	OV254_02087	2223584	C	A	non-synonymous	168G>T	Met56Ile	+	+	+	+		minus	2223751	2222306	putative transporter
OV254	OV254_02112	2243687	T	C	non-synonymous	622A>G	Met208Val	+	+	+	+		minus	2244308	2243532	hypothetical protein
OV254		2245767	C	A	intergenic			-	+	+	+					Located between OV254_02113 (putative transporter) and OV254_02114 (hypothetical protein)
OV254	OV254_02121	2254722	C	G	non-synonymous	2134C>G	Gln712Glu	+	-	-	-	otsB1	plus	2252589	2256572	putative trehalose-6-phosphate phosphatase OtsB1 (trehalose-phosphatase) (TPP)
OV254	OV254_02123	2258380	A	C	non-synonymous	150T>G	Ile50Met	-	+	+	+		minus	2258529	2257204	hypothetical protein
OV254	OV254_02126	2259784	T	A	non-synonymous	89A>T	Glu30Val	+	-	-	-		minus	2259872	2259441	hypothetical protein
OV254	OV254_02127	2260344	T	C	synonymous	372T>C	His124His	+	-	-	-		plus	2259973	2260407	hypothetical protein
OV254		2260569	G	A	intergenic			-	+	-	-					Located between OV254_02127 (hypothetical protein) and OV254_02128 (transposase)
OV254		2265796	G	A	intergenic			-	-	-	+					Located between OV254_02132 (Transcriptional regulatory protein) and OV254_02133 (Putative antitoxin VapB45)
OV254	OV254_02140	2269556	G	A	synonymous	165C>T	Arg55Arg	-	+	+	+		minus	2269720	2269484	hypothetical protein
OV254	OV254_02142	2274559	C	T	synonymous	1269G>A	Ala423Ala	+	-	-	-		minus	2275827	2271007	hypothetical protein
OV254	OV254_02142	2275167	T	G	non-synonymous	661A>C	Ile221Leu	+	-	-	-		minus	2275827	2271007	hypothetical protein
OV254	OV254_02148	2283021	C	G	synonymous	1047G>C	Val349Val	-	+	-	-		minus	2284067	2282028	hypothetical protein
OV254	OV254_02148	2283073	A	C	non-synonymous	995T>G	Phe332Cys	-	-	-	+		minus	2284067	2282028	hypothetical protein
OV254	OV254_02154	2288235	GA	G	frameshift	552delA	Ala185fs	-	+	+	-		plus	2287686	2288327	hypothetical protein
OV254	OV254_02158	2291582	G	A	non-synonymous	536C>T	Ala179Val	-	-	+	+	lacF	minus	2292117	2291215	Lactose transport system permease protein LacF
OV254	OV254_02165	2298335	A	G	synonymous	1779T>C	Thr593Thr	+	+	+	+		minus	2300113	2297549	hypothetical protein
OV254	OV254_02166	2308447	A	T	non-synonymous	4127T>A	Val1376Asp	+	-	-	-	pks12	minus	2312573	2300118	Polyketide synthase Pks12
OV254	OV254_02166	2309186	C	T	non-synonymous	3388G>A	Gly1130Ser	+	-	-	-	pks12	minus	2312573	2300118	Polyketide synthase Pks12
OV254	OV254_02166	2311893	A	G	synonymous	681T>C	Ala227Ala	+	-	-	-	pks12	minus	2312573	2300118	Polyketide synthase Pks12
OV254	OV254_02171	2315296	G	A	synonymous	1212C>T	Pro404Pro	-	-	-	+	lnt_1	minus	2316507	2313718	Bifunctional apolipoprotein N-acyltransferase/polyprenol monophosphomannose synthase
OV254	OV254_02171	2315786	G	C	non-synonymous	722C>G	Ala241Gly	-	-	-	+	lnt_1	minus	2316507	2313718	Bifunctional apolipoprotein N-acyltransferase/polyprenol monophosphomannose synthase
OV254	OV254_02172	2316818	G	A	synonymous	1287C>T	Ala429Ala	-	-	-	+	hutI_2	minus	2318104	2316500	Imidazolonepropionase
OV254	OV254_02189	2332042	G	C	non-synonymous	355C>G	Pro119Ala	+	-	-	-	blaC	minus	2332396	2331473	Class a beta-lactamase BlaC
OV254	OV254_02193	2334984	A	G	non-synonymous	454T>C	Ser152Pro	+	-	-	-	cobL	minus	2335437	2334562	Precorrin-6Y C(5,15)-methyltransferase [decarboxylating]
OV254	OV254_02199	2340002	A	C	non-synonymous	1088A>C	Lys363Thr	+	-	-	-		plus	2338915	2340885	hypothetical protein
OV254	OV254_02199	2340639	C	T	synonymous	1725C>T	Tyr575Tyr	-	-	-	+		plus	2338915	2340885	hypothetical protein
OV254	OV254_02204	2343549	A	G	non-synonymous	391A>G	Ser131Gly	-	-	+	-		plus	2343159	2344331	hypothetical protein
OV254	OV254_02206	2345030	T	C	synonymous	105T>C	Arg35Arg	-	-	+	-		plus	2344926	2347094	hypothetical protein
OV254	OV254_02206	2345031	A	G	non-synonymous	106A>G	Lys36Glu	-	-	+	-		plus	2344926	2347094	hypothetical protein
OV254	OV254_02206	2345560	G	A	non-synonymous	635G>A	Ser212Asn	+	-	-	-		plus	2344926	2347094	hypothetical protein
OV254	OV254_02206	2346210	A	G	non-synonymous	1285A>G	Ser429Gly	-	-	+	-		plus	2344926	2347094	hypothetical protein
OV254	OV254_02211	2352503	A	G	synonymous	1140T>C	Ile380Ile	+	+	+	+	pepE	minus	2353642	2352428	Dipeptidase PepE
OV254	OV254_02211	2353580	G	A	synonymous	63C>T	Arg21Arg	-	+	-	-	pepE	minus	2353642	2352428	Dipeptidase PepE
OV254	OV254_02212	2354356	A	C	stop lost	549A>C	Ter183Tyrext*?	+	+	+	+		plus	2353808	2354356	5'-3' exonuclease
OV254	OV254_02215	2356302	G	A	non-synonymous	1927C>T	Arg643Cys	-	+	-	-	helY	minus	2358228	2355508	ATP-dependent DNA helicase HelY
OV254	OV254_02222	2364632	A	G	non-synonymous	4A>G	Thr2Ala	+	+	+	+		plus	2364629	2366272	hypothetical protein
OV254	OV254_02223	2366457	A	G	non-synonymous	23A>G	Lys8Arg	+	+	+	+	helZ	plus	2366435	2369512	putative helicase HelZ
OV254	OV254_02225	2370478	G	C	non-synonymous	274C>G	Leu92Val	+	-	-	-	vapC37	minus	2370751	2370317	Ribonuclease VapC37; putative toxin VapC37. Contains PIN domain.
OV254	OV254_02234	2378606	C	T	synonymous	1161C>T	Cys387Cys	-	+	+	+		plus	2377446	2378639	putative integral membrane protein
OV254	OV254_02248	2394124	G	A	non-synonymous	732G>A	Met244Ile	-	+	+	+	ansP1	plus	2393393	2394862	L-asparagine permease AnsP1
OV254	OV254_02255	2398701	A	G	non-synonymous	764T>C	Val255Ala	+	+	+	+		minus	2399464	2398628	hypothetical protein
OV254	OV254_02295	2436656	G	A	non-synonymous	185G>A	Gly62Asp	-	-	+	-	lppM	plus	2436472	2437155	Protein LppM
OV254	OV254_02296	2437963	T	C	non-synonymous	95A>G	Tyr32Cys	-	+	+	+		minus	2438057	2437152	hypothetical protein
OV254	OV254_02301	2442922	A	G	non-synonymous	547T>C	Tyr183His	-	-	+	-		minus	2443468	2442803	IS110 family transposase ISArsp3
OV254	OV254_02301	2442979	C	T	non-synonymous	490G>A	Ala164Thr	-	-	+	-		minus	2443468	2442803	IS110 family transposase ISArsp3
OV254	OV254_02301	2442981	A	G	non-synonymous	488T>C	Ile163Thr	-	-	+	-		minus	2443468	2442803	IS110 family transposase ISArsp3
OV254	OV254_02301	2443125	T	G	non-synonymous	344A>C	Lys115Thr	-	-	+	-		minus	2443468	2442803	IS110 family transposase ISArsp3
OV254	OV254_02301	2443302	C	T	non-synonymous	167G>A	Arg56His	-	-	+	-		minus	2443468	2442803	IS110 family transposase ISArsp3
OV254	OV254_02309	2450876	A	G	non-synonymous	146T>C	Leu49Pro	+	+	+	+		minus	2451021	2450587	hypothetical protein
OV254	OV254_02310	2451321	C	A	synonymous	195G>T	Leu65Leu	+	-	-	-		minus	2451515	2451126	hypothetical protein
OV254	OV254_02322	2464714	C	A	non-synonymous	1516C>A	Arg506Ser	+	+	+	+	qcrB	plus	2463199	2464848	putative ubiquinol-cytochrome C reductase QcrB (cytochrome B subunit)
OV254	OV254_02323	2465206	T	G	non-synonymous	464A>C	Asn155Thr	+	+	+	+		minus	2465669	2465025	hypothetical protein
OV254	OV254_02326	2467845	T	G	non-synonymous	326A>C	Gln109Pro	+	-	-	-	ctaC	minus	2468170	2467184	putative transmembrane cytochrome C oxidase (subunit II) CtaC
OV254	OV254_02326	2467872	C	G	non-synonymous	299G>C	Ser100Thr	+	+	+	+	ctaC	minus	2468170	2467184	putative transmembrane cytochrome C oxidase (subunit II) CtaC
OV254	OV254_02333	2475931	G	T	non-synonymous	997G>T	Ala333Ser	+	+	+	+	cobT	plus	2474935	2476020	putative nicotinate-nucleotide-dimethylbenzimidazol phosphoribosyltransferase CobT
OV254	OV254_02348	2494698	G	A	non-synonymous	1181C>T	Ala394Val	+	-	-	-	glnE	minus	2495878	2492894	Glutamate-ammonia-ligase adenylyltransferase GlnE (glutamine-synthetase adenylyltransferase)
OV254	OV254_02349	2497109	T	G	synonymous	159A>C	Gly53Gly	-	+	+	+	glnA2	minus	2497267	2495927	putative glutamine synthetase GlnA2 (glutamine synthase) (GS-II)
OV254	OV254_02356	2504851	A	G	non-synonymous	404A>G	Asp135Gly	-	+	+	+		plus	2504448	2505158	hypothetical protein
OV254	OV254_02360	2508250	G	A	non-synonymous	976C>T	Arg326Cys	+	-	-	-	cobC	minus	2509225	2508131	putative aminotransferase CobC
OV254		2515788	G	C	intergenic			+	+	+	+					Located between OV254_02370 (hypothetical protein) and OV254_02371 (Pyruvate dehydrogenase E1 component AceE (pyruvate decarboxylase) (pyruvate dehydrogenase) (pyruvic dehydrogenase))
OV254		2515876	A	G	intergenic			+	+	+	+					Located between OV254_02370 (hypothetical protein) and OV254_02371 (Pyruvate dehydrogenase E1 component AceE (pyruvate decarboxylase) (pyruvate dehydrogenase) (pyruvic dehydrogenase))
OV254	OV254_02375	2521854	A	G	non-synonymous	214A>G	Met72Val	-	-	-	+	kasA	plus	2521641	2522891	3-oxoacyl-[acyl-carrier protein] synthase 1 KasA (beta-ketoacyl-ACP synthase) (KAS I)
OV254	OV254_02379	2526883	A	G	non-synonymous	1432T>C	Tyr478His	+	+	+	+	glpD1	minus	2528314	2526770	putative glycerol-3-phosphate dehydrogenase GlpD1
OV254	OV254_02379	2527566	A	C	non-synonymous	749T>G	Leu250Arg	+	-	-	-	glpD1	minus	2528314	2526770	putative glycerol-3-phosphate dehydrogenase GlpD1
OV254	OV254_02379	2527741	G	A	non-synonymous	574C>T	Arg192Cys	-	+	-	+	glpD1	minus	2528314	2526770	putative glycerol-3-phosphate dehydrogenase GlpD1
OV254	OV254_02385	2532423	C	A	stop gained	548C>A	Ser183*	-	-	-	+	dagK	plus	2531876	2532805	Diacylglycerol kinase
OV254	OV254_02395	2540526	C	T	non-synonymous	107C>T	Ala36Val	+	-	-	-		plus	2540420	2541373	putative oxidoreductase
OV254	OV254_02396	2542993	A	G	non-synonymous	155T>C	Leu52Pro	-	-	-	+	dnaK_2	minus	2543147	2541351	Chaperone protein DnaK
OV254		2544753	C	T	intergenic			+	-	-	-					Located between OV254_02397 (hypothetical protein) and OV254_02398 (Methyl-branched lipid omega-hydroxylase; putative cytochrome P450 124 Cyp124)
OV254	OV254_02406	2552711	G	T	stop gained	166G>T	Glu56*	-	-	-	+	cyp121	plus	2552546	2553736	Cytochrome P450 121 Cyp121
OV254	OV254_02418	2566763	G	A	non-synonymous	151G>A	Val51Ile	+	-	-	-	sseB	plus	2566613	2567467	putative thiosulfate sulfurtransferase SseB
OV254	OV254_02431	2580287	A	G	synonymous	1038A>G	Glu346Glu	-	+	-	+		plus	2579250	2580539	hypothetical protein
OV254	OV254_02440	2585331	A	C	non-synonymous	409T>G	Ser137Ala	-	+	+	+	xerC_1	minus	2585739	2585284	Tyrosine recombinase XerC
OV254	OV254_02442	2586864	A	G	synonymous	147A>G	Arg49Arg	+	+	+	+		plus	2586718	2586870	hypothetical protein
OV254	OV254_02451	2595000	A	G	non-synonymous	1042A>G	Thr348Ala	-	+	+	+	uspC	plus	2593959	2595281	putative periplasmic sugar-binding lipoprotein UspC
OV254	OV254_02458	2600483	G	C	synonymous	816C>G	Ala272Ala	+	+	+	+		minus	2601298	2600450	hypothetical protein
OV254	OV254_02458	2600863	C	T	non-synonymous	436G>A	Ala146Thr	-	+	+	+		minus	2601298	2600450	hypothetical protein
OV254		2608370	T	C	intergenic			+	-	-	-					Located between OV254_02464 (hypothetical protein) and OV254_02465 (hypothetical protein)
OV254	OV254_02465	2608498	T	G	synonymous	108T>G	Arg36Arg	-	-	-	+		plus	2608391	2608519	hypothetical protein
OV254	OV254_02468	2612769	G	A	non-synonymous	532G>A	Gly178Ser	-	+	+	+	cysK1	plus	2612238	2613170	Cysteine synthase a CysK1 (O-acetylserine sulfhydrylase A) (O-acetylserine (thiol)-lyase A) (CSASE A)
OV254	OV254_02482	2628734	G	A	synonymous	169C>T	Leu57Leu	-	+	-	-	esxN_2	minus	2628902	2628618	ESAT-6-like protein EsxN
OV254	OV254_02482	2628741	G	A	synonymous	162C>T	Ile54Ile	-	+	-	-	esxN_2	minus	2628902	2628618	ESAT-6-like protein EsxN
OV254	OV254_02483	2629243	T	A	non-synonymous	7A>T	Thr3Ser	-	+	-	-	esxJ_3	minus	2629249	2628953	ESAT-6-like protein EsxJ
OV254	OV254_02483	2629244	T	G	synonymous	6A>C	Ala2Ala	-	+	-	-	esxJ_3	minus	2629249	2628953	ESAT-6-like protein EsxJ
OV254	OV254_02484	2629700	G	T	non-synonymous	11C>A	Pro4His	-	-	+	-		minus	2629710	2629384	hypothetical protein
OV254	OV254_02489	2632406	C	CA	frameshift	1796dupT	Leu599fs	+	+	+	+		minus	2634202	2632403	putative PPE family protein PPE40
OV254	OV254_02489	2633692	ACGCCGC	A	conservative in-frame deletion	505_510delGCGGCG	Ala169_Ala170del	-	-	+	-		minus	2634202	2632403	putative PPE family protein PPE40
OV254	OV254_02489	2633934	G	GC	frameshift	268dupG	Ala90fs	-	-	+	-		minus	2634202	2632403	putative PPE family protein PPE40
OV254	OV254_02518	2674228	T	G	synonymous	1041T>G	Pro347Pro	+	+	+	+	dhbE; mbtA	plus	2673188	2674885	2,3-dihydroxybenzoate-AMP ligase; Bifunctional enzyme MbtA: salicyl-AMP ligase (SAL-AMP ligase) + salicyl-S-ArCP synthetase
OV254	OV254_02523	2680409	G	A	non-synonymous	31C>T	Pro11Ser	+	-	-	-	hemN	minus	2680439	2679267	putative oxygen-independent coproporphyrinogen III oxidase HemN (coproporphyrinogenase) (coprogen oxidase)
OV254	OV254_02526	2682368	C	G	non-synonymous	414C>G	Ile138Met	-	+	+	+	sir; sirA	plus	2681955	2683622	Ferredoxin-dependent sulfite reductase SirA
OV254		2701263	A	G	intergenic			-	-	+	+					Located between OV254_02541 (hypothetical protein) and OV254_02542 (hypothetical protein)
OV254		2701275	T	C	intergenic			-	-	+	+					Located between OV254_02541 (hypothetical protein) and OV254_02542 (hypothetical protein)
OV254		2701284	C	T	intergenic			-	-	+	-					Located between OV254_02541 (hypothetical protein) and OV254_02542 (hypothetical protein)
OV254	OV254_02546	2706149	G	A	non-synonymous	1244C>T	Ala415Val	-	+	-	-		minus	2707392	2705737	hypothetical protein
OV254		2707768	A	G	intergenic			+	-	-	-					Located between OV254_02547 (30S ribosomal protein S20 RpsT) and OV254_02548 (hypothetical protein)
OV254	OV254_02551	2712612	C	A	non-synonymous	142G>T	Asp48Tyr	+	-	-	-	eis	minus	2712753	2711551	enhanced intracellular survival protein eis, gcn5-related n-acetyltransferase
OV254	OV254_02553	2713999	T	C	synonymous	567A>G	Ala189Ala	+	-	-	-	octT	minus	2714565	2713822	Diglucosylglycerate octanoyltransferase
OV254	OV254_02559	2717516	C	CA	frameshift	284_285insA	Gly96fs	+	+	+	+		plus	2717233	2717550	hypothetical protein
OV254	OV254_02561	2718438	A	G	synonymous	765T>C	Arg255Arg	+	-	-	-		minus	2719202	2718201	IS110 family transposase ISArsp3
OV254	OV254_02561	2718523	G	T	non-synonymous	680C>A	Thr227Lys	+	-	-	-		minus	2719202	2718201	IS110 family transposase ISArsp3
OV254	OV254_02561	2718700	C	T	non-synonymous	503G>A	Arg168His	-	+	+	+		minus	2719202	2718201	IS110 family transposase ISArsp3
OV254	OV254_02562	2720200	A	G	synonymous	534T>C	Gly178Gly	-	+	+	+		minus	2720733	2719291	hypothetical protein
OV254		2725184	T	G	intergenic			-	+	+	+					Located between OV254_02569 (PPE family protein PPE41) and OV254_02570 (PE family protein PE25)
OV254		2725197	CCT	C	intergenic			+	+	+	+					Located between OV254_02569 (PPE family protein PPE41) and OV254_02570 (PE family protein PE25)
OV254	OV254_02581	2738487	T	C	synonymous	372T>C	Leu124Leu	+	-	-	-	dctA	plus	2738116	2739591	putative C4-dicarboxylate-transport transmembrane protein DctA
OV254	OV254_02590	2751855	T	G	non-synonymous	299A>C	Asn100Thr	+	+	+	+	korB	minus	2752153	2751032	2-oxoglutarate oxidoreductase subunit KorB
OV254		2754132	A	C	intergenic			-	+	+	+					Located between OV254_02591 (2-oxoglutarate oxidoreductase subunit KorA) and OV254_02592 (putative MFS-type transporter)
OV254	OV254_02595	2759739	C	A	synonymous	1569C>A	Gly523Gly	+	-	-	-	stp_2	plus	2758171	2759787	Multidrug resistance protein Stp
OV254	OV254_02604	2765901	C	G	non-synonymous	391G>C	Ala131Pro	-	+	+	+		minus	2766291	2765668	Thioredoxin-like reductase
OV254	OV254_02605	2768035	G	A	non-synonymous	1643G>A	Gly548Glu	+	+	+	+	pepN	plus	2766393	2768978	putative aminopeptidase N PepN (Lysyl aminopeptidase) (LYS-AP) (alanine aminopeptidase)
OV254	OV254_02605	2768368	GT	G	frameshift	1978delT	Ser660fs	+	-	-	-	pepN	plus	2766393	2768978	putative aminopeptidase N PepN (Lysyl aminopeptidase) (LYS-AP) (alanine aminopeptidase)
OV254	OV254_02614	2775054	G	A	non-synonymous	4613C>T	Ala1538Val	-	-	+	+	gdh	minus	2779666	2774795	putative NAD-dependent glutamate dehydrogenase Gdh (NAD-Gdh) (NAD-dependent glutamic dehydrogenase)
OV254	OV254_02615	2780467	T	A	non-synonymous	980A>T	His327Leu	+	+	+	+	ettA_2	minus	2781446	2779770	Energy-dependent translational throttle protein EttA; putative macrolide-transport ATP-binding protein ABC transporter
OV254	OV254_02619	2787408	C	A	non-synonymous	1133G>T	Gly378Val	+	-	-	-		minus	2788540	2787065	Putative diacylglycerol O-acyltransferase
OV254	OV254_02620	2789872	CG	C	frameshift	162delC	Ala55fs	-	-	-	+	lipQ	minus	2790034	2788769	putative carboxylesterase LipQ
OV254	OV254_02624	2794542	G	A	synonymous	2313C>T	Gly771Gly	-	-	-	+		minus	2796854	2793513	putative transcriptional regulatory protein (LuxR-family)
OV254		2797125	G	A	intergenic			+	-	-	-					Located between OV254_02624 (putative transcriptional regulatory protein (LuxR-family)) and OV254_02625 (hypothetical protein)
OV254	OV254_02626	2798317	CCCG	C	disruptive in-frame deletion	26_28delCCG	Ala9del	-	-	+	-		plus	2798305	2798637	hypothetical protein
OV254		2798674	G	GC	intergenic			-	-	+	-					Located between OV254_02626 (hypothetical protein) and OV254_02627 (PE-PGRS family protein PE_PGRS43)
OV254		2798735	G	GC	intergenic			-	-	+	-					Located between OV254_02626 (hypothetical protein) and OV254_02627 (PE-PGRS family protein PE_PGRS43)
OV254		2798818	C	CG	intergenic			-	-	+	-					Located between OV254_02626 (hypothetical protein) and OV254_02627 (PE-PGRS family protein PE_PGRS43)
OV254	OV254_02627	2798845	G	GC	frameshift	3435dupG	Arg1146fs	-	-	+	-	PE_PGRS43	minus	2802280	2798831	PE-PGRS family protein PE_PGRS43
OV254	OV254_02627	2798850	GC	G	frameshift	3430delG	Ala1144fs	-	+	+	-	PE_PGRS43	minus	2802280	2798831	PE-PGRS family protein PE_PGRS43
OV254	OV254_02627	2798902	G	GC	frameshift	3378dupG	Arg1127fs	-	-	+	-	PE_PGRS43	minus	2802280	2798831	PE-PGRS family protein PE_PGRS43
OV254	OV254_02627	2798907	G	GC	frameshift	3373dupG	Ala1125fs	-	-	+	-	PE_PGRS43	minus	2802280	2798831	PE-PGRS family protein PE_PGRS43
OV254	OV254_02627	2800171	A	C	non-synonymous	2110T>G	Phe704Val	+	+	+	+	PE_PGRS43	minus	2802280	2798831	PE-PGRS family protein PE_PGRS43
OV254	OV254_02627	2802271	CATAT	C	frameshift	6_9delATAT	Tyr3fs	-	+	+	+	PE_PGRS43	minus	2802280	2798831	PE-PGRS family protein PE_PGRS43
OV254	OV254_02628	2802413	A	G	non-synonymous	146T>C	Leu49Pro	+	-	-	-		minus	2802558	2802367	hypothetical protein
OV254	OV254_02629	2802830	T	G	non-synonymous	122T>G	Val41Gly	-	+	+	+		plus	2802709	2803332	hypothetical protein
OV254	OV254_02638	2811271	C	A	non-synonymous	1654G>T	Ala552Ser	-	+	+	+	accA1	minus	2812924	2810960	putative acetyl-/propionyl-coenzyme A carboxylase alpha chain (alpha subunit) AccA1: biotin carboxylase+ biotin carboxyl carrier protein (BCCP)
OV254	OV254_02646	2821489	A	C	synonymous	768A>C	Pro256Pro	-	+	+	+		plus	2820722	2821528	putative short-chain type dehydrogenase/reductase
OV254		2826910	A	G	intergenic			+	+	+	+					Located between OV254_02652 (hypothetical protein) and OV254_02653 (hypothetical protein)
OV254	OV254_02659	2832167	T	C	synonymous	339T>C	Thr113Thr	+	+	+	+	PE26_1	plus	2831829	2832629	PE family protein PE26
OV254	OV254_02665	2836556	A	G	synonymous	8814T>C	Ser2938Ser	+	+	+	+	fas	minus	2845369	2836166	putative fatty acid synthase Fas (fatty acid synthetase)
OV254	OV254_02665	2837497	A	G	synonymous	7873T>C	Leu2625Leu	+	-	-	-	fas	minus	2845369	2836166	putative fatty acid synthase Fas (fatty acid synthetase)
OV254	OV254_02665	2844366	G	T	non-synonymous	1004C>A	Ala335Glu	-	-	-	+	fas	minus	2845369	2836166	putative fatty acid synthase Fas (fatty acid synthetase)
OV254	OV254_02669	2848082	C	T	synonymous	627G>A	Leu209Leu	-	+	+	+	mrr	minus	2848708	2847788	Mrr restriction system protein
OV254		2850914	C	T	intergenic			-	+	-	-					Located between OV254_02671 (Ribonuclease VapC39; putative toxin VapC39. Contains PIN domain.) and OV254_02672 (putative amino acid decarboxylase)
OV254		2856483	A	C	intergenic			-	-	+	-					Located between OV254_02677 (Aminopeptidase YpdF; putative cytoplasmic peptidase PepQ) and OV254_02678 (hypothetical protein)
OV254	OV254_02686	2863674	G	C	non-synonymous	411G>C	Lys137Asn	+	+	+	+	lppA_2	plus	2863264	2863824	Putative lipoprotein LppA
OV254	OV254_02691	2865633	A	G	synonymous	33T>C	Thr11Thr	+	+	-	+		minus	2865665	2865291	hypothetical protein
OV254	OV254_02703	2876993	T	C	non-synonymous	860T>C	Ile287Thr	+	-	-	-		plus	2876134	2877111	putative proline and glycine rich transmembrane protein
OV254	OV254_02708	2881701	G	A	non-synonymous	1033G>A	Ala345Thr	+	-	-	-		plus	2880669	2882420	putative NTE family protein
OV254	OV254_02709	2885008	T	G	non-synonymous	2497T>G	Cys833Gly	+	+	+	+		plus	2882512	2885853	hypothetical protein
OV254	OV254_02710	2887365	T	A	non-synonymous	1513T>A	Phe505Ile	+	+	+	+		plus	2885853	2888507	hypothetical protein
OV254	OV254_02711	2888889	T	C	non-synonymous	641A>G	His214Arg	+	-	-	-		minus	2889529	2888504	hypothetical protein
OV254	OV254_02715	2892985	C	A	non-synonymous	871G>T	Gly291Trp	-	+	-	-	aspS	minus	2893855	2892071	putative aspartyl-trna synthetase asps (aspartate--trna ligase) (asprs) (aspartic acid translase)
OV254	OV254_02725	2903715	A	G	non-synonymous	844A>G	Ile282Val	+	-	-	-	ppiB	plus	2902872	2903798	putative peptidyl-prolyl cis-trans isomerase B PpiB (cyclophilin) (PPIase) (rotamase) (peptidylprolyl isomerase)
OV254	OV254_02726	2904210	T	G	non-synonymous	2047A>C	Thr683Pro	-	+	+	+	relA	minus	2906256	2903884	putative GTP pyrophosphokinase RelA (ATP:GTP 3'-pyrophosphotransferase) (PPGPP synthetase I) ((P)PPGPP synthetase) (GTP diphosphokinase)
OV254	OV254_02729	2908933	C	A	non-synonymous	1137G>T	Glu379Asp	-	+	-	-	secF	minus	2910069	2908741	putative protein-export membrane protein SecF
OV254	OV254_02729	2909190	T	C	non-synonymous	880A>G	Met294Val	+	-	-	-	secF	minus	2910069	2908741	putative protein-export membrane protein SecF
OV254	OV254_02734	2918426	G	C	non-synonymous	818G>C	Gly273Ala	-	+	-	+	PE_PGRS44	plus	2917609	2919249	PE-PGRS family protein PE_PGRS44
OV254	OV254_02747	2926938	G	A	synonymous	690C>T	Asp230Asp	-	+	+	+		minus	2927627	2926872	putative transcriptional regulatory protein
OV254	OV254_02749	2929057	C	CG	frameshift	152dupC	Arg52fs	-	-	-	+	tesB2	minus	2929209	2928364	putative acyl-CoA thioesterase II TesB2 (TEII)
OV254	OV254_02756	2936644	G	A	synonymous	36C>T	Phe12Phe	-	+	-	-	pgsA1	minus	2936679	2936026	PI synthase PgsA1 (phosphatidylinositol synthase) (CDP-diacylglycerol--inositol-3-phosphatidyltransferase)
OV254	OV254_02759	2940918	G	C	synonymous	153C>G	Ala51Ala	-	-	-	+	PE_PGRS45	minus	2941070	2939667	PE-PGRS family protein PE_PGRS45
OV254	OV254_02759	2940942	T	G	non-synonymous	129A>C	Gln43His	-	+	+	+	PE_PGRS45	minus	2941070	2939667	PE-PGRS family protein PE_PGRS45
OV254	OV254_02759	2941017	T	C	synonymous	54A>G	Ala18Ala	-	+	+	+	PE_PGRS45	minus	2941070	2939667	PE-PGRS family protein PE_PGRS45
OV254	OV254_02760	2941501	C	T	synonymous	87C>T	Asn29Asn	+	-	-	-		plus	2941415	2941915	hypothetical protein
OV254		2959609	GA	G	intergenic			-	-	+	-					Located between OV254_02780 (Putative O-phosphotransferase) and OV254_02781 (putative transmembrane protein DedA)
OV254	OV254_02787	2964371	G	C	non-synonymous	1379G>C	Trp460Ser	+	-	-	-	arsC	plus	2962993	2964489	putative arsenic-transport integral membrane protein ArsC
OV254	OV254_02797	2969702	G	T	synonymous	141C>A	Gly47Gly	-	-	-	+		minus	2969842	2968520	putative PhiRv2 prophage protein
OV254		2971286	C	T	intergenic			-	-	+	+					Located between OV254_02799 (putative PhiRv2 prophage protein) and OV254_02800 (putative PhiRv2 prophage protein)
OV254	OV254_02802	2972498	CGCA	C	disruptive in-frame deletion	887_889delTGC	Leu296del	-	-	+	-		minus	2973387	2971954	putative PhiRv2 prophage protein
OV254	OV254_02806	2975291	T	G	non-synonymous	257A>C	Lys86Thr	-	+	-	-		minus	2975547	2974420	putative PhiRv2 prophage integrase
OV254	OV254_02815	2980263	G	T	synonymous	252G>T	Pro84Pro	-	+	-	-		plus	2980012	2980482	GCN5-related N-acetyltransferase
OV254	OV254_02817	2981677	A	G	non-synonymous	110A>G	Asp37Gly	-	+	-	+	ribD	plus	2981568	2982344	putative bifunctional enzyme riboflavin biosynthesis protein RibD: diaminohydroxyphosphoribosylaminopyrimidine deaminase (riboflavin-specific deaminase) + 5-amino-6-(5-phosphoribosylamino)uracil reductase (HTP reductase)
OV254	OV254_02823	2988541	G	A	non-synonymous	236C>T	Ser79Leu	-	+	-	-	hemY	minus	2988776	2987418	putative protoporphyrinogen oxidase HemY (protoporphyrinogen-IX oxidase) (protoporphyrinogenase) (PPO)
OV254		3007459	C	T	intergenic			+	-	-	-					Located between OV254_02841 (hypothetical protein) and OV254_02842 (hypothetical protein)
OV254	OV254_02855	3016704	A	G	synonymous	186A>G	Ala62Ala	+	+	-	+		plus	3016519	3016818	hypothetical protein
OV254	OV254_02867	3027859	G	A	non-synonymous	1441C>T	Leu481Phe	+	+	+	+		minus	3029299	3027200	hypothetical protein
OV254	OV254_02867	3028594	C	G	non-synonymous	706G>C	Ala236Pro	-	-	-	+		minus	3029299	3027200	hypothetical protein
OV254	OV254_02878	3041916	T	C	non-synonymous	416T>C	Met139Thr	+	-	-	-		plus	3041501	3042355	hypothetical protein
OV254	OV254_02888	3052646	C	T	non-synonymous	97G>A	Ala33Thr	-	-	-	+		minus	3052742	3051930	hypothetical protein
OV254	OV254_02894	3058012	C	T	non-synonymous	518C>T	Ala173Val	-	+	+	+		plus	3057495	3058313	putative oxidoreductase; putative dehydrogenase
OV254	OV254_02895	3058852	C	T	non-synonymous	536C>T	Thr179Ile	-	-	-	+		plus	3058317	3059207	hypothetical protein
OV254	OV254_02902	3065876	A	C	non-synonymous	74T>G	Leu25Arg	-	-	+	-	vapC42	minus	3065949	3065554	Ribonuclease VapC42; putative toxin VapC42. Contains PIN domain.
OV254		3067749	G	A	intergenic			-	-	-	+					Located between OV254_02905 (hypothetical protein) and OV254_02906 (Dihydrofolate reductase DfrA (DHFR) (tetrahydrofolate dehydrogenase))
OV254		3087541	C	CG	intergenic			-	+	+	+					Located between OV254_02927 (Bifunctional protein polyribonucleotide nucleotidyltransferase GpsI: guanosine pentaphosphate synthetase+ polyribonucleotide nucleotidyltransferase (polynucleotide phosphorylase) (pnpase)) and OV254_02928 (putative lipoprotein LppU)
OV254		3094820	A	AC	intergenic			+	+	+	+					Located between OV254_02934 (Beta-ketoadipyl-CoA thiolase; putative lipid-transfer protein Ltp1) and OV254_02935 (IS607 family transposase IS1602)
OV254	OV254_02968	3125249	G	A	synonymous	81C>T	Gly27Gly	-	-	+	-		minus	3125329	3124784	hypothetical protein
OV254	OV254_02975	3130025	C	A	non-synonymous	244G>T	Val82Leu	-	+	+	+	araQ_3; ugpE	minus	3130268	3129483	L-arabinose transport system permease protein AraQ; putative Sn-glycerol-3-phosphate transport integral membrane protein ABC transporter UgpE
OV254	OV254_02994	3153505	G	A	non-synonymous	358G>A	Glu120Lys	-	+	-	-		plus	3153148	3154188	hypothetical protein
OV254	OV254_02994	3153730	G	C	non-synonymous	583G>C	Val195Leu	-	+	-	-		plus	3153148	3154188	hypothetical protein
OV254	OV254_02994	3153974	G	A	non-synonymous	827G>A	Gly276Asp	-	-	+	-		plus	3153148	3154188	hypothetical protein
OV254	OV254_02995	3155198	A	T	non-synonymous	998A>T	Asp333Val	+	-	-	-	mtr	plus	3154201	3155580	NADPH-dependent mycothiol reductase Mtr
OV254		3182249	C	T	intergenic			+	-	-	-					Located between OV254_03024 (putative uridylate kinase PyrH (UK) (uridine monophosphate kinase) (UMP kinase)) and OV254_03025 (putative transcriptional regulatory protein)
OV254	OV254_03028	3185683	G	C	synonymous	306G>C	Leu102Leu	-	-	-	+		plus	3185378	3185797	putative HTH-type transcriptional regulator
OV254	OV254_03029	3186084	A	G	synonymous	1149T>C	Val383Val	+	+	+	+	amiC	minus	3187232	3185811	putative amidase AmiC (aminohydrolase)
OV254	OV254_03039	3196191	C	T	synonymous	699G>A	Gly233Gly	+	-	-	-	comM	minus	3196889	3195378	Competence protein ComM
OV254	OV254_03044	3201833	T	C	non-synonymous	14A>G	Glu5Gly	-	-	+	-	rnhB	minus	3201846	3201109	putative ribonuclease HII protein RnhB (RNase HII)
OV254		3203238	C	G	intergenic			-	+	+	+					Located between OV254_03046 (50S ribosomal protein L19) and OV254_03047 (Putative lipoprotein LppW)
OV254		3203328	G	C	intergenic			+	+	+	+					Located between OV254_03046 (50S ribosomal protein L19) and OV254_03047 (Putative lipoprotein LppW)
OV254	OV254_03049	3205552	G	A	non-synonymous	287C>T	Pro96Leu	-	-	-	+	rimM	minus	3205838	3205308	putative 16S rRNA processing protein RimM
OV254	OV254_03057	3212825	G	C	non-synonymous	803C>G	Ala268Gly	-	-	+	-		minus	3213627	3212515	hypothetical protein
OV254	OV254_03063	3222639	G	A	non-synonymous	392C>T	Ala131Val	-	+	+	+	ftsY	minus	3223030	3221762	putative cell division protein FtsY (SRP receptor) (signal recognition particle receptor)
OV254	OV254_03064	3224729	T	G	non-synonymous	1969A>C	Lys657Gln	-	-	-	+	smc	minus	3226697	3223080	Chromosome partition protein Smc
OV254	OV254_03068	3228983	A	G	synonymous	381T>C	Gly127Gly	+	+	+	+	rnc	minus	3229363	3228641	putative ribonuclease III Rnc (RNase III)
OV254		3231859	G	A	intergenic			+	-	-	-					Located between OV254_03071 (putative thioesterase TesA) and OV254_03072 (Fatty-acid-AMP ligase FadD26 (fatty-acid-AMP synthetase) (fatty-acid-AMP synthase))
OV254	OV254_03072	3232782	G	GT	frameshift	269dupT	Arg91fs	+	+	+	+	fadD26_1	plus	3232515	3232856	Fatty-acid-AMP ligase FadD26 (fatty-acid-AMP synthetase) (fatty-acid-AMP synthase)
OV254	OV254_03074	3237554	G	A	non-synonymous	3299G>A	Arg1100His	+	+	+	+	ppsA	plus	3234256	3239886	Phthiocerol/phenolphthiocerol synthesis polyketide synthase type I PpsA
OV254	OV254_03075	3240516	C	G	non-synonymous	631C>G	Leu211Val	+	+	+	+	ppsB	plus	3239886	3244499	Phthiocerol/phenolphthiocerol synthesis polyketide synthase type I PpsB
OV254	OV254_03077	3253908	G	A	non-synonymous	2850G>A	Met950Ile	+	+	+	+	ppsD	plus	3251059	3256542	Phenolpthiocerol synthesis type-I polyketide synthase PpsD
OV254	OV254_03077	3255534	GGTTGTCCGTGGC	G	disruptive in-frame deletion	4478_4489delTTGTCCGTGGCG	Val1493_Gly1496del	+	-	-	-	ppsD	plus	3251059	3256542	Phenolpthiocerol synthesis type-I polyketide synthase PpsD
OV254	OV254_03077	3256239	T	G	synonymous	5181T>G	Thr1727Thr	-	-	-	+	ppsD	plus	3251059	3256542	Phenolpthiocerol synthesis type-I polyketide synthase PpsD
OV254	OV254_03078	3259555	C	G	non-synonymous	3008C>G	Ser1003Trp	-	+	+	+	ppsE	plus	3256548	3261014	Phthiocerol/phenolphthiocerol synthesis polyketide synthase type I PpsE
OV254	OV254_03083	3269892	T	C	synonymous	1635A>G	Ala545Ala	+	+	+	+	mas	minus	3271526	3265191	putative multifunctional mycocerosic acid synthase membrane-associated Mas
OV254	OV254_03083	3271074	T	G	synonymous	453A>C	Leu151Leu	+	+	+	+	mas	minus	3271526	3265191	putative multifunctional mycocerosic acid synthase membrane-associated Mas
OV254	OV254_03088	3279659	G	C	non-synonymous	478C>G	Gln160Glu	-	+	-	-	lppX	minus	3280136	3279435	Putative phthiocerol dimycocerosate transporter LppX
OV254	OV254_03098	3296226	A	G	non-synonymous	149T>C	Ile50Thr	+	-	-	-	cmoB	minus	3296374	3295649	tRNA (mo5U34)-methyltransferase
OV254		3297457	G	C	intergenic			+	+	+	+					Located between OV254_03099 (hypothetical protein) and OV254_03100 (hypothetical protein)
OV254	OV254_03114	3311688	A	G	synonymous	1701T>C	Cys567Cys	-	+	+	+	mhpE; pca	minus	3313388	3310005	4-hydroxy-2-oxovalerate aldolase; putative pyruvate carboxylase Pca (pyruvic carboxylase)
OV254	OV254_03118	3317243	G	T	non-synonymous	801G>T	Lys267Asn	+	+	+	+		plus	3316443	3317291	putative oxidoreductase
OV254	OV254_03119	3317476	C	G	synonymous	603G>C	Ala201Ala	+	+	+	+		minus	3318078	3317365	hypothetical protein
OV254	OV254_03124	3323852	C	T	non-synonymous	277G>A	Val93Met	+	+	+	+	thiL	minus	3324128	3323127	putative thiamine-monophosphate kinase ThiL (thiamine-phosphate kinase)
OV254	OV254_03128	3327619	G	A	synonymous	417C>T	Phe139Phe	-	-	-	+	ddlA	minus	3328035	3326959	putative D-alanine--D-alanine ligase DdlA (D-alanylalanine synthetase) (D-ala-D-ala ligase)
OV254	OV254_03136	3336613	T	C	non-synonymous	358T>C	Phe120Leu	+	+	+	+	kdgR	plus	3336256	3336957	Transcriptional regulator KdgR
OV254	OV254_03137	3337690	C	G	non-synonymous	139G>C	Gly47Arg	+	-	-	-		minus	3337828	3336968	hypothetical protein
OV254		3337911	G	A	intergenic			-	-	+	-					Located between OV254_03137 (hypothetical protein) and OV254_03138 (hypothetical protein)
OV254	OV254_03149	3348128	A	C	non-synonymous	418A>C	Asn140His	+	+	+	+		plus	3347711	3348676	hypothetical protein
OV254	OV254_03154	3352028	G	A	synonymous	1068C>T	Val356Val	-	+	+	+	ilvB1	minus	3353095	3351239	Acetolactate synthase (large subunit) IlvB1 (acetohydroxy-acid synthase)
OV254	OV254_03161	3359217	A	G	synonymous	747T>C	Gly249Gly	+	-	-	-	pfkA	minus	3359963	3358932	putative 6-phosphofructokinase PfkA (phosphohexokinase) (phosphofructokinase)
OV254	OV254_03166	3364833	T	G	non-synonymous	941A>C	Gln314Pro	-	+	-	-		minus	3365773	3364760	hypothetical protein
OV254		3365829	AG	A	intergenic			+	+	+	+					Located between OV254_03166 (hypothetical protein) and OV254_03167 (putative lipoprotein LpqA)
OV254		3368767	C	T	intergenic			+	+	+	+					Located between OV254_03170 (PE family protein PE29) and OV254_03171 (IS256 family transposase IS1081)
OV254	OV254_03179	3378908	A	G	non-synonymous	1295A>G	Asp432Gly	+	+	+	+		plus	3377614	3379173	putative 1,4-alpha-glucan branching enzyme
OV254	OV254_03188	3387648	G	T	non-synonymous	228C>A	Asp76Glu	+	-	-	-	echA17	minus	3387875	3387090	putative enoyl-CoA hydratase EchA17 (crotonase) (unsatured acyl-CoA hydratase) (enoyl hydrase)
OV254	OV254_03198	3397212	TG	T	frameshift	1543delC	Gln515fs	+	+	-	+		minus	3398755	3397100	Baeyer-Villiger monooxygenase
OV254	OV254_03198	3397216	G	A	non-synonymous	1540C>T	Pro514Ser	+	+	+	+		minus	3398755	3397100	Baeyer-Villiger monooxygenase
OV254	OV254_03198	3397218	G	A	non-synonymous	1538C>T	Ser513Leu	+	+	+	+		minus	3398755	3397100	Baeyer-Villiger monooxygenase
OV254	OV254_03200	3399941	G	T	non-synonymous	1994C>A	Thr665Asn	-	-	-	+	nrdE	minus	3401934	3399757	Ribonucleoside-diphosphate reductase (alpha chain) NrdE (ribonucleotide reductase small subunit) (R1F protein)
OV254	OV254_03206	3406065	C	A	non-synonymous	256G>T	Ala86Ser	-	+	+	+	sadH_2	minus	3406320	3405457	Putative oxidoreductase SadH; putative short chain alcohol dehydrogenase/reductase
OV254	OV254_03208	3408071	C	T	non-synonymous	922C>T	Pro308Ser	+	+	+	+	cyp136	plus	3407150	3408628	putative cytochrome P450 136 Cyp136
OV254		3409394	G	A	intergenic			+	-	-	-					Located between OV254_03208 (putative cytochrome P450 136 Cyp136) and OV254_03209 (putative transcriptional regulatory protein (probably GntR-family))
OV254	OV254_03210	3412520	TGC	T	frameshift	632_633delGC	Arg211fs	-	+	-	-	fadE22	minus	3413153	3410988	putative acyl-CoA dehydrogenase FadE22
OV254	OV254_03211	3413319	G	C	non-synonymous	10G>C	Asp4His	+	+	+	+	ligB	plus	3413310	3414833	putative ATP-dependent DNA ligase LigB (polydeoxyribonucleotide synthase [ATP]) (polynucleotide ligase[ATP]) (sealase) (DNA repair protein) (DNA joinase)
OV254	OV254_03211	3414776	T	C	synonymous	1467T>C	Arg489Arg	+	+	+	+	ligB	plus	3413310	3414833	putative ATP-dependent DNA ligase LigB (polydeoxyribonucleotide synthase [ATP]) (polynucleotide ligase[ATP]) (sealase) (DNA repair protein) (DNA joinase)
OV254		3418071	G	GTACATT	intergenic			-	-	-	+					Located between OV254_03213 (hypothetical protein) and OV254_03214 (Multidrugs-transport integral membrane protein Mmr)
OV254		3418130	CTTGTGCG	C	intergenic			+	+	+	+					Located between OV254_03213 (hypothetical protein) and OV254_03214 (Multidrugs-transport integral membrane protein Mmr)
OV254	OV254_03225	3425789	A	C	non-synonymous	919T>G	Tyr307Asp	-	-	+	-		minus	3426707	3425784	hypothetical protein
OV254	OV254_03225	3425797	T	G	non-synonymous	911A>C	Asn304Thr	+	+	+	+		minus	3426707	3425784	hypothetical protein
OV254	OV254_03230	3431155	C	T	non-synonymous	2568G>A	Met856Ile	+	-	-	-	pknK	minus	3433722	3430390	Serine/threonine-protein kinase transcriptional regulatory protein PknK (protein kinase K) (STPK K)
OV254	OV254_03244	3449566	G	GC	frameshift	932dupG	Arg312fs	-	+	+	-		minus	3450498	3449494	Putative coenzyme F420-dependent oxidoreductase
OV254	OV254_03245	3450766	GC	G	frameshift	859delG	Ala287fs	+	-	-	-	hsaA_1	minus	3451625	3450495	Flavin-dependent monooxygenase, oxygenase subunit HsaA
OV254		3453463	T	C	intergenic			+	+	+	+					Located between OV254_03247 (hypothetical protein) and OV254_03248 (PE-PGRS family protein, triacylglycerol lipase LipY (esterase/lipase) (triglyceride lipase) (tributyrase))
OV254	OV254_03259	3460957	C	A	non-synonymous	682G>T	Val228Phe	+	-	-	-	prfB	minus	3461638	3460502	putative peptide chain release factor 2 PrfB (RF-2)
OV254	OV254_03266	3467583	G	A	non-synonymous	149G>A	Cys50Tyr	-	-	-	+	moaD1	plus	3467435	3467686	putative molybdenum cofactor biosynthesis protein D MoaD1 (molybdopterin converting factor small subunit)(molybdopterin [MPT] converting factor, subunit 1)
OV254	OV254_03267	3468015	G	A	synonymous	207G>A	Glu69Glu	-	+	-	-	gph	plus	3467809	3468477	Phosphoglycolate phosphatase
OV254	OV254_03275	3475270	C	G	non-synonymous	1027C>G	Pro343Ala	+	-	-	-	cyp141_3	plus	3474244	3475446	putative cytochrome P450 141 Cyp141
OV254	OV254_03279	3478093	T	C	non-synonymous	877T>C	Ser293Pro	+	+	+	+	moaR1	plus	3477217	3478110	Transcriptional regulatory protein MoaR1
OV254	OV254_03290	3488364	A	G	non-synonymous	374T>C	Leu125Pro	+	-	-	-	devR	minus	3488737	3488084	DNA-binding transcriptional activator DevR/DosR; Two component transcriptional regulatory protein DevR (probably LuxR/UhpA-family)
OV254	OV254_03292	3490901	G	T	non-synonymous	746G>T	Cys249Phe	-	+	+	+	PPE50	plus	3490156	3491301	PPE family protein PPE50
OV254		3495450	A	G	intergenic			-	+	+	+					Located between OV254_03296 (putative pyruvate formate lyase activating protein PflA (formate acetyltransferase activating enzyme)([pyruvate formate-lyase] activating enzyme)) and OV254_03297 (Crotonobetainyl-CoA dehydrogenase; putative acyl-CoA dehydrogenase FadE24)
OV254	OV254_03297	3495931	A	G	non-synonymous	409A>G	Asn137Asp	+	+	+	+	caiA_2; fadE24	plus	3495523	3496938	Crotonobetainyl-CoA dehydrogenase; putative acyl-CoA dehydrogenase FadE24
OV254	OV254_03312	3511517	G	T	non-synonymous	208G>T	Val70Phe	-	-	+	-	nuoJ	plus	3511310	3512098	putative NADH dehydrogenase I (chain J) NuoJ (NADH-ubiquinone oxidoreductase chain J)
OV254	OV254_03314	3513597	T	G	non-synonymous	1193T>G	Phe398Cys	+	-	-	-	nuoL	plus	3512405	3514306	putative NADH dehydrogenase I (chain L) NuoL (NADH-ubiquinone oxidoreductase chain L)
OV254	OV254_03315	3514323	G	A	synonymous	24G>A	Leu8Leu	-	-	+	-	nuoM	plus	3514300	3515964	putative NADH dehydrogenase I (chain M) NUOK (NADH-ubiquinone oxidoreductase chain M)
OV254	OV254_03318	3521473	G	A	non-synonymous	155C>T	Ser52Leu	+	-	-	-	PPE70	minus	3521627	3519582	putative PPE family protein PPE40
OV254	OV254_03325	3526769	C	T	synonymous	903G>A	Val301Val	-	-	-	+		minus	3527671	3526712	hypothetical protein
OV254	OV254_03335	3537360	A	G	synonymous	261T>C	Gly87Gly	+	+	+	+	dhaA_2; mesT	minus	3537620	3536664	Haloalkane dehalogenase; putative epoxide hydrolase MesT (epoxide hydratase) (arene-oxide hydratase)
OV254	OV254_03336	3538140	A	T	non-synonymous	374A>T	Glu125Val	+	-	-	-	bpoC_2	plus	3537767	3538627	putative non-heme bromoperoxidase BpoC
OV254	OV254_03345	3544578	T	C	synonymous	180T>C	Val60Val	+	+	+	+	higA2_2	plus	3544399	3544722	putative antitoxin HigA2
OV254		3560133	G	GC	intergenic			-	-	+	-					Located between OV254_03362 (hypothetical protein) and OV254_03363 (ATP-dependent DNA helicase UvrD2)
OV254	OV254_03368	3569030	T	G	non-synonymous	2309A>C	Asp770Ala	+	+	+	+	rep_2	minus	3571338	3568171	ATP-dependent DNA helicase Rep
OV254		3576060	T	TA	intergenic			+	+	+	+					Located between OV254_03374 (hypothetical protein) and OV254_03375 (HTH-type transcriptional regulator BetI)
OV254	OV254_03380	3579739	A	G	non-synonymous	806A>G	Asp269Gly	-	-	-	+	rhlE	plus	3578934	3580517	putative ATP-dependent RNA helicase RhlE
OV254		3585477	C	T	intergenic			-	+	+	+					Located between OV254_03387 (hypothetical protein) and OV254_03388 (lipid kinase YegS)
OV254		3586770	A	G	intergenic			+	-	-	-					Located between OV254_03388 (lipid kinase YegS) and OV254_03389 (Transcriptional regulator WhiB1)
OV254	OV254_03390	3588295	A	C	non-synonymous	377T>G	Leu126Arg	-	-	+	-	pdtaS	minus	3588671	3587166	putative sensor histidine kinase pdtaS
OV254	OV254_03393	3589749	A	C	non-synonymous	293T>G	Phe98Cys	-	+	-	-		minus	3590041	3589490	hypothetical protein
OV254	OV254_03395	3591157	A	G	non-synonymous	170A>G	Glu57Gly	-	+	-	-		plus	3590988	3591836	putative iron-regulated short-chain dehydrogenase/reductase
OV254	OV254_03407	3603104	G	A	non-synonymous	1151C>T	Ser384Leu	+	-	-	-	khtU	minus	3604254	3603097	K(+)/H(+) antiporter subunit KhtU
OV254	OV254_03407	3603668	C	A	non-synonymous	587G>T	Cys196Phe	+	+	+	+	khtU	minus	3604254	3603097	K(+)/H(+) antiporter subunit KhtU
OV254	OV254_03410	3607180	A	G	non-synonymous	1622T>C	Val541Ala	+	+	+	+	mdtD_2	minus	3608801	3605595	Putative multidrug resistance protein MdtD
OV254	OV254_03411	3610513	T	C	non-synonymous	1205A>G	Tyr402Cys	+	-	-	-	secA1	minus	3611717	3608820	putative preprotein translocase SecA1 1 subunit
OV254	OV254_03413	3613030	C	G	non-synonymous	404G>C	Arg135Pro	-	+	+	+		minus	3613433	3612708	hypothetical protein
OV254	OV254_03414	3614077	A	C	non-synonymous	153T>G	Phe51Leu	+	+	+	+		minus	3614229	3613387	hypothetical protein
OV254	OV254_03427	3627578	G	A	synonymous	876C>T	Gly292Gly	-	+	+	+		minus	3628453	3627413	hypothetical protein
OV254	OV254_03429	3630336	T	C	synonymous	105A>G	Ala35Ala	+	+	+	+		minus	3630440	3629949	hypothetical protein
OV254	OV254_03441	3641581	A	G	synonymous	222A>G	Glu74Glu	+	+	+	+		plus	3641360	3641641	hypothetical protein
OV254	OV254_03445	3646465	C	A	non-synonymous	679C>A	Gln227Lys	-	+	+	+		plus	3645787	3648057	putative transmembrane carbonic anhydrase (carbonate dehydratase) (carbonic dehydratase)
OV254	OV254_03455	3656217	A	G	non-synonymous	299A>G	Glu100Gly	-	+	+	+	sseA	plus	3655919	3656884	putative thiosulfate sulfurtransferase SseA (rhodanese) (thiosulfate cyanide transsulfurase) (thiosulfate thiotransferase)
OV254		3659624	CG	C	intergenic			-	+	+	+					Located between OV254_03458 (Alternative RNA polymerase sigma factor SigF) and OV254_03459 (Alternative RNA polymerase sigma factor SigF)
OV254	OV254_03462	3661322	G	A	synonymous	153C>T	Val51Val	-	-	+	-		minus	3661474	3661097	putative transmembrane protein
OV254	OV254_03467	3666876	T	A	non-synonymous	183A>T	Lys61Asn	+	+	+	+		minus	3667058	3666249	hypothetical protein
OV254	OV254_03469	3667912	G	A	synonymous	78G>A	Ala26Ala	+	-	-	-	lhr	plus	3667835	3672376	putative ATP-dependent helicase Lhr (large helicase-related protein)
OV254	OV254_03469	3668251	A	G	synonymous	417A>G	Gln139Gln	+	+	+	+	lhr	plus	3667835	3672376	putative ATP-dependent helicase Lhr (large helicase-related protein)
OV254	OV254_03469	3669645	G	A	non-synonymous	1811G>A	Gly604Asp	-	+	-	-	lhr	plus	3667835	3672376	putative ATP-dependent helicase Lhr (large helicase-related protein)
OV254	OV254_03471	3673233	G	A	synonymous	837C>T	Thr279Thr	+	-	-	-	lpqC	minus	3674069	3673170	putative esterase lipoprotein LpqC
OV254	OV254_03473	3677704	G	C	non-synonymous	257C>G	Pro86Arg	+	-	-	-		minus	3677960	3677043	hypothetical protein
OV254		3682007	A	C	intergenic			+	-	-	-					Located between OV254_03476 (NAD(P)H quinone reductase LpdA) and OV254_03477 (hypothetical protein)
OV254	OV254_03481	3686956	A	G	non-synonymous	1033A>G	Thr345Ala	+	+	+	+	pmmB	plus	3685924	3687528	putative phosphomannomutase PmmB (phosphomannose mutase)
OV254	OV254_03482	3688101	A	G	non-synonymous	146T>C	Leu49Pro	-	+	-	+	upp	minus	3688246	3687530	Uracil phosphoribosyltransferase
OV254	OV254_03492	3696762	C	G	non-synonymous	679C>G	Gln227Glu	+	+	+	+	sdhA	plus	3696084	3697832	putative succinate dehydrogenase (flavoprotein subunit) SdhA (succinic dehydrogenase) (fumarate reductase)(fumarate dehydrogenase) (fumaric hydrogenase)
OV254	OV254_03502	3705281	A	G	non-synonymous	32T>C	Leu11Pro	-	-	+	+		minus	3705312	3704725	hypothetical protein
OV254	OV254_03506	3708841	G	T	synonymous	646C>A	Arg216Arg	+	-	-	-	sigJ	minus	3709486	3708539	putative alternative RNA polymerase sigma factor (fragment) SigJ
OV254	OV254_03509	3712256	C	T	non-synonymous	22C>T	His8Tyr	+	-	-	-	sugI	plus	3712235	3713743	putative sugar-transport integral membrane protein SugI
OV254	OV254_03509	3712785	T	C	non-synonymous	551T>C	Leu184Pro	-	+	-	-	sugI	plus	3712235	3713743	putative sugar-transport integral membrane protein SugI
OV254	OV254_03509	3713279	A	G	non-synonymous	1045A>G	Ser349Gly	+	+	+	+	sugI	plus	3712235	3713743	putative sugar-transport integral membrane protein SugI
OV254	OV254_03509	3713449	G	A	stop gained	1215G>A	Trp405*	+	-	-	-	sugI	plus	3712235	3713743	putative sugar-transport integral membrane protein SugI
OV254	OV254_03509	3713688	G	C	non-synonymous	1454G>C	Trp485Ser	-	-	+	-	sugI	plus	3712235	3713743	putative sugar-transport integral membrane protein SugI
OV254		3716389	T	C	intergenic			+	+	+	+					Located between OV254_03512 (hypothetical protein) and OV254_03513 (putative transcriptional regulatory protein (probably MerR-family))
OV254	OV254_03514	3717435	G	T	stop gained	311C>A	Ser104*	-	-	-	+	yhjD	minus	3717745	3716876	Inner membrane protein YhjD
OV254	OV254_03521	3721909	T	C	non-synonymous	638T>C	Ile213Thr	+	-	-	-	megL; metC	plus	3721272	3722621	L-methionine gamma-lyase; putative O-acetylhomoserine sulfhydrylase MetC (homocysteine synthase) (O-acetylhomoserine (thiol)-lyase)(OAH sulfhydrylase) (O-acetyl-L-homoserine sulfhydrylase)
OV254	OV254_03524	3725934	G	A	synonymous	4419C>T	Ile1473Ile	+	+	+	+	PPE54	minus	3730352	3724509	PPE family protein PPE54
OV254	OV254_03524	3728484	G	A	synonymous	1869C>T	Ala623Ala	-	-	+	+	PPE54	minus	3730352	3724509	PPE family protein PPE54
OV254	OV254_03525	3731192	C	CG	frameshift	2657dupC	Ala887fs	-	+	-	+		minus	3733849	3730349	hypothetical protein
OV254	OV254_03525	3733742	GCCGCCGTCA	G	disruptive in-frame deletion	99_107delTGACGGCGG	Asp34_Gly36del	-	-	-	+		minus	3733849	3730349	hypothetical protein
OV254		3735558	A	C	intergenic			+	+	+	+					Located between OV254_03525 (hypothetical protein) and OV254_03526 (tRNA-His)
OV254		3736087	T	G	intergenic			-	+	-	-					Located between OV254_03525 (hypothetical protein) and OV254_03526 (tRNA-His)
OV254	OV254_03528	3747059	G	A	non-synonymous	59C>T	Ala20Val	-	-	+	-		minus	3747117	3746746	putative oxidoreductase
OV254	OV254_03535	3750873	A	G	non-synonymous	1006A>G	Met336Val	-	+	+	+		plus	3749868	3751058	Metal reductase; putative oxidoreductase
OV254	OV254_03539	3752762	C	A	synonymous	267G>T	Thr89Thr	-	+	+	+		minus	3753028	3752660	hypothetical protein
OV254	OV254_03541	3755489	A	C	non-synonymous	531T>G	Ile177Met	-	+	-	-		minus	3756019	3753395	hypothetical protein
OV254		3756145	A	G	intergenic			+	-	-	-					Located between OV254_03541 (hypothetical protein) and OV254_03542 (tRNA (cytidine(34)-2'-O)-methyltransferase; putative tRNA/rRNA methylase SpoU (tRNA/rRNA methyltransferase))
OV254	OV254_03543	3757578	A	G	non-synonymous	487A>G	Ser163Gly	-	-	+	-	PE_PGRS51	plus	3757092	3758867	PE-PGRS family protein
OV254	OV254_03543	3758738	C	G	synonymous	1647C>G	Thr549Thr	+	-	-	-	PE_PGRS51	plus	3757092	3758867	PE-PGRS family protein
OV254	OV254_03548	3764594	T	C	non-synonymous	1130T>C	Leu377Pro	+	-	-	-		plus	3763465	3764805	Putative diacylglycerol O-acyltransferase
OV254	OV254_03554	3769661	C	T	stop gained	1226G>A	Trp409*	-	-	-	+		minus	3770886	3769381	Type B diterpene cyclase; Halimadienyl diphosphate synthase
OV254	OV254_03556	3773433	G	A	non-synonymous	196C>T	His66Tyr	+	-	-	-	dxs2	minus	3773628	3771790	putative 1-deoxy-D-xylulose 5-phosphate synthase Dxs2 (1-deoxyxylulose-5-phosphate synthase) (DXP synthase)(DXPS)
OV254		3779426	C	A	intergenic			-	-	+	-					Located between OV254_03563 (ISNCY family transposase ISMav10) and OV254_03564 (putative 3-hydroxyacyl-thioester dehydratase HtdY)
OV254	OV254_03575	3794069	C	G	non-synonymous	572C>G	Pro191Arg	-	-	-	+		plus	3793498	3794418	Putative S-adenosyl-L-methionine-dependent methyltransferase
OV254	OV254_03575	3794094	T	C	synonymous	597T>C	Asp199Asp	-	-	+	-		plus	3793498	3794418	Putative S-adenosyl-L-methionine-dependent methyltransferase
OV254	OV254_03578	3798424	G	T	non-synonymous	772C>A	Gln258Lys	+	-	-	-		minus	3799195	3798143	hypothetical protein
OV254	OV254_03579	3801136	A	AT	frameshift	31dupA	Ile11fs	-	-	-	+		minus	3801167	3799566	hypothetical protein
OV254	OV254_03580	3801537	G	C	non-synonymous	352C>G	Arg118Gly	+	+	+	+		minus	3801888	3801184	dTDP-4-amino-4,6-dideoxyglucose formyltransferase
OV254		3802632	C	G	intergenic			-	+	+	+					Located between OV254_03581 (HTH-type transcriptional repressor) and OV254_03582 (Alpha-ketoglutarate-dependent sulfate ester dioxygenase)
OV254	OV254_03593	3813535	G	A	non-synonymous	661C>T	His221Tyr	+	-	-	-	groEL1	minus	3814195	3812576	60 kDa chaperonin 1 GroEL1 (protein CPN60-1) (GroEL protein 1)
OV254	OV254_03595	3815391	G	A	non-synonymous	503C>T	Ala168Val	-	-	+	-	tsaD; gcp	minus	3815893	3814859	tRNA N6-adenosine threonylcarbamoyltransferase; putative O-sialoglycoprotein endopeptidase Gcp (glycoprotease)
OV254	OV254_03595	3815489	C	T	synonymous	405G>A	Leu135Leu	+	-	-	-	tsaD; gcp	minus	3815893	3814859	tRNA N6-adenosine threonylcarbamoyltransferase; putative O-sialoglycoprotein endopeptidase Gcp (glycoprotease)
OV254	OV254_03600	3819597	G	A	non-synonymous	55G>A	Gly19Ser	-	+	-	+	PPE57	plus	3819543	3820073	PPE family protein PPE57
OV254	OV254_03600	3819885	A	G	non-synonymous	343A>G	Arg115Gly	-	-	-	+	PPE57	plus	3819543	3820073	PPE family protein PPE57
OV254	OV254_03600	3819886	G	T	non-synonymous	344G>T	Arg115Met	-	-	-	+	PPE57	plus	3819543	3820073	PPE family protein PPE57; ppe family protein ppe57
OV254		3823812	T	C	intergenic			+	+	+	+					Located between OV254_03605 (hypothetical protein) and OV254_03606 (PE family protein PE25)
OV254		3826120	A	C	intergenic			-	-	+	-					Located between OV254_03608 (hypothetical protein) and OV254_03609 (PPE family protein PPE59)
OV254	OV254_03619	3834958	G	T	synonymous	1656C>A	Ile552Ile	-	-	-	+	glmS	minus	3836613	3834739	putative glucosamine--fructose-6-phosphate aminotransferase [isomerizing] GlmS (hexosephosphate aminotransferase)(D-fructose-6-phosphate amidotransferase) (GFAT)(L-glutamine-D-fructose-6-phosphate amidotransferase) (glucosamine-6-phosphate synthase)
OV254	OV254_03631	3849092	A	G	non-synonymous	1018A>G	Thr340Ala	+	+	+	+	eccD1_1	plus	3848075	3849490	ESX-1 secretion system protein EccD1; hypothetical protein
OV254	OV254_03632	3850059	T	C	synonymous	573T>C	Ala191Ala	+	+	+	+	mycP4	plus	3849487	3850854	putative membrane-anchored mycosin MycP4 (serine protease) (subtilisin-like protease) (subtilase-like)(mycosin-4)
OV254		3858338	G	GC	intergenic			+	-	+	-					Located between OV254_03639 (putative DNA-directed RNA polymerase (alpha chain) RpoA (transcriptase alpha chain) (RNA polymerase alpha subunit) (DNA-directed RNA nucleotidyltransferase)) and OV254_03640 (30S ribosomal protein S4 RpsD)
OV254	OV254_03645	3862084	T	C	non-synonymous	512T>C	Ile171Thr	-	+	+	+	rmlB	plus	3861573	3862568	dTDP-glucose 4,6-dehydratase RmlB
OV254		3863525	A	G	intergenic			-	+	-	-					Located between OV254_03646 (dTDP-4-dehydrorhamnose 3,5-epimerase RmlC (dTDP-4-keto-6-deoxyglucose 3,5-epimerase) (dTDP-L-rhamnose synthetase) (thymidine diphospho-4-keto-rhamnose 3,5-epimerase)) and OV254_03647 (Partial REP13E12 repeat protein)
OV254	OV254_03647	3864099	G	A	non-synonymous	406G>A	Glu136Lys	-	-	+	-		plus	3863694	3864653	Partial REP13E12 repeat protein
OV254	OV254_03647	3864484	G	A	non-synonymous	791G>A	Gly264Asp	-	-	-	+		plus	3863694	3864653	Partial REP13E12 repeat protein
OV254	OV254_03647	3864607	C	A	non-synonymous	914C>A	Pro305His	-	+	-	-		plus	3863694	3864653	Partial REP13E12 repeat protein
OV254	OV254_03647	3864642	G	A	non-synonymous	949G>A	Glu317Lys	-	+	-	-		plus	3863694	3864653	Partial REP13E12 repeat protein
OV254	OV254_03656	3872812	C	T	synonymous	9C>T	Asp3Asp	+	+	+	+	PPE60	plus	3872804	3873985	PE family protein PPE60
OV254	OV254_03656	3872854	C	T	synonymous	51C>T	Tyr17Tyr	-	-	+	-	PPE60	plus	3872804	3873985	PE family protein PPE60
OV254	OV254_03656	3873056	G	C	non-synonymous	253G>C	Glu85Gln	-	-	-	+	PPE60	plus	3872804	3873985	PE family protein PPE60
OV254	OV254_03656	3873103	G	A	synonymous	300G>A	Thr100Thr	+	-	-	-	PPE60	plus	3872804	3873985	PE family protein PPE60
OV254	OV254_03656	3873110	G	A	non-synonymous	307G>A	Gly103Arg	-	+	-	-	PPE60	plus	3872804	3873985	PE family protein PPE60
OV254	OV254_03656	3873149	G	A	non-synonymous	346G>A	Ala116Thr	-	+	-	+	PPE60	plus	3872804	3873985	PE family protein PPE60
OV254	OV254_03656	3873151	T	C	synonymous	348T>C	Ala116Ala	+	+	-	+	PPE60	plus	3872804	3873985	PE family protein PPE60
OV254	OV254_03656	3873162	T	C	non-synonymous	359T>C	Ile120Thr	+	-	-	-	PPE60	plus	3872804	3873985	PE family protein PPE60
OV254	OV254_03656	3873163	T	G	non-synonymous	360T>G	Ile120Met	+	-	-	-	PPE60	plus	3872804	3873985	PE family protein PPE60
OV254	OV254_03656	3873168	T	C	non-synonymous	365T>C	Ile122Thr	+	-	-	-	PPE60	plus	3872804	3873985	PE family protein PPE60
OV254	OV254_03656	3873169	A	C	synonymous	366A>C	Ile122Ile	+	-	-	-	PPE60	plus	3872804	3873985	PE family protein PPE60
OV254	OV254_03656	3873433	A	G	synonymous	630A>G	Gln210Gln	+	+	-	+	PPE60	plus	3872804	3873985	PE family protein PPE60
OV254	OV254_03656	3873709	G	A	synonymous	906G>A	Ser302Ser	-	-	+	-	PPE60	plus	3872804	3873985	PE family protein PPE60
OV254	OV254_03657	3875054	A	G	non-synonymous	950A>G	Asp317Gly	+	-	-	-		plus	3874105	3877263	putative transmembrane protein
OV254	OV254_03658	3878226	T	G	non-synonymous	555A>C	Gln185His	-	-	+	-		minus	3878780	3877287	putative diacylglycerol O-acyltransferase
OV254	OV254_03664	3884455	A	C	synonymous	348A>C	Val116Val	+	-	-	-		plus	3884108	3884599	putative membrane protein
OV254	OV254_03665	3884614	G	C	non-synonymous	922C>G	Arg308Gly	+	-	-	-	lipF	minus	3885535	3884552	Carboxylesterase LipF
OV254	OV254_03685	3905796	G	GC	frameshift	851dupC	Cys287fs	-	-	+	-	PE_PGRS53_1	plus	3904947	3905813	PE-PGRS family protein
OV254	OV254_03686	3906652	C	CG	frameshift	844dupG	Ala282fs	-	-	+	-		plus	3905810	3906946	hypothetical protein
OV254	OV254_03687	3907270	CG	C	frameshift	309delG	Gln104fs	-	-	+	-		plus	3906965	3907312	hypothetical protein
OV254		3907676	G	GC	intergenic			-	+	-	-					Located between OV254_03687 (hypothetical protein) and OV254_03688 (PE-PGRS family protein)
OV254	OV254_03689	3911222	CG	C	frameshift	1743delG	Arg582fs	-	-	+	-	PE_PGRS54_1	plus	3909483	3911330	putative PE-PGRS family protein PE_PGRS54
OV254	OV254_03689	3911287	T	G	non-synonymous	1805T>G	Val602Gly	-	-	+	-	PE_PGRS54_1	plus	3909483	3911330	putative PE-PGRS family protein PE_PGRS54
OV254		3911594	C	CCG	intergenic			-	-	+	-					Located between OV254_03689 (putative PE-PGRS family protein PE_PGRS54) and OV254_03690 (putative PE-PGRS family protein PE_PGRS54)
OV254		3911596	G	C	intergenic			-	-	+	-					Located between OV254_03689 (putative PE-PGRS family protein PE_PGRS54) and OV254_03690 (putative PE-PGRS family protein PE_PGRS54)
OV254		3911598	A	G	intergenic			-	-	+	-					Located between OV254_03689 (putative PE-PGRS family protein PE_PGRS54) and OV254_03690 (putative PE-PGRS family protein PE_PGRS54)
OV254	OV254_03690	3911923	C	T	synonymous	258C>T	Thr86Thr	-	-	+	-	PE_PGRS54_2	plus	3911666	3912073	putative PE-PGRS family protein PE_PGRS54
OV254	OV254_03690	3911977	C	CG	frameshift	315dupG	Pro106fs	-	-	+	-	PE_PGRS54_2	plus	3911666	3912073	putative PE-PGRS family protein PE_PGRS54
OV254	OV254_03690	3911985	CG	C	frameshift	325delG	Ala109fs	-	-	+	-	PE_PGRS54_2	plus	3911666	3912073	putative PE-PGRS family protein PE_PGRS54
OV254	OV254_03690	3912052	GC	G	frameshift	388delC	Arg130fs	-	-	+	-	PE_PGRS54_2	plus	3911666	3912073	putative PE-PGRS family protein PE_PGRS54
OV254	OV254_03691	3912163	GC	G	frameshift	84delC	Ala29fs	-	-	+	-		plus	3912082	3912327	hypothetical protein
OV254	OV254_03691	3912173	GCAT	G	disruptive in-frame deletion	98_100delTCA	Ile33del	-	-	+	-		plus	3912082	3912327	hypothetical protein
OV254	OV254_03691	3912213	C	T	synonymous	132C>T	Gly44Gly	-	-	+	-		plus	3912082	3912327	hypothetical protein
OV254	OV254_03691	3912249	C	CG	frameshift	169dupG	Ala57fs	-	-	+	-		plus	3912082	3912327	hypothetical protein
OV254	OV254_03692	3913182	T	TC	frameshift	644dupC	Ala216fs	-	-	+	-		plus	3912540	3913319	hypothetical protein
OV254	OV254_03694	3914440	C	CG	frameshift	12dupC	Ala5fs	-	-	+	-		minus	3914452	3913547	hypothetical protein
OV254	OV254_03697	3919390	A	C	non-synonymous	1919A>C	Asn640Thr	-	-	+	-		plus	3917472	3921677	hypothetical protein
OV254	OV254_03697	3919721	C	CG	frameshift	2250_2251insG	Pro751fs	-	-	+	-		plus	3917472	3921677	hypothetical protein
OV254	OV254_03697	3919724	C	A	synonymous	2253C>A	Pro751Pro	-	-	+	-		plus	3917472	3921677	hypothetical protein
OV254	OV254_03697	3921555	AC	A	frameshift	4087delC	Arg1363fs	-	-	+	-		plus	3917472	3921677	hypothetical protein
OV254		3921858	C	CG	intergenic			-	-	+	-					Located between OV254_03697 (hypothetical protein) and OV254_03698 (hypothetical protein)
OV254	OV254_03698	3921905	C	CG	frameshift	808dupC	Arg270fs	-	-	+	-		minus	3922713	3921883	hypothetical protein
OV254	OV254_03698	3922102	C	CG	frameshift	611dupC	Pro205fs	-	-	+	-		minus	3922713	3921883	hypothetical protein
OV254		3924513	A	G	intergenic			-	-	+	-					Located between OV254_03699 (hypothetical protein) and OV254_03700 (hypothetical protein)
OV254		3924514	G	A	intergenic			-	-	+	-					Located between OV254_03699 (hypothetical protein) and OV254_03700 (hypothetical protein)
OV254	OV254_03703	3931503	T	C	non-synonymous	632T>C	Val211Ala	+	+	+	+		plus	3930872	3931711	hypothetical protein
OV254	OV254_03715	3942042	G	C	synonymous	588C>G	Thr196Thr	+	-	-	-		minus	3942629	3941919	hypothetical protein
OV254		3942659	G	C	intergenic			+	-	-	-					Located between OV254_03715 (hypothetical protein) and OV254_03716 (hypothetical protein)
OV254	OV254_03720	3947130	T	A	synonymous	348T>A	Arg116Arg	-	+	-	-	PPE61	plus	3946783	3948003	PPE family protein PPE61
OV254	OV254_03730	3958599	C	T	non-synonymous	822G>A	Met274Ile	-	-	-	+		minus	3959420	3958485	hypothetical protein
OV254	OV254_03730	3958934	G	T	non-synonymous	487C>A	Arg163Ser	-	+	-	-		minus	3959420	3958485	hypothetical protein
OV254		3970140	C	G	intergenic			-	+	-	-					Located between OV254_03741 (Nitronate monooxygenase) and OV254_03742 (Flavohemoprotein; putative electron transfer protein FdxB)
OV254	OV254_03742	3970265	T	C	synonymous	102T>C	Ile34Ile	+	+	+	+	hmp_3; fdxB	plus	3970164	3972182	Flavohemoprotein; putative electron transfer protein FdxB
OV254	OV254_03742	3971082	C	A	synonymous	919C>A	Arg307Arg	-	-	-	+	hmp_3; fdxB	plus	3970164	3972182	Flavohemoprotein; putative electron transfer protein FdxB
OV254	OV254_03746	3976825	C	T	non-synonymous	1406C>T	Ser469Leu	-	+	+	+	PPE64	plus	3975420	3977078	PPE family protein PPE64
OV254	OV254_03750	3981113	A	G	synonymous	513A>G	Leu171Leu	+	+	+	+	fadE31	plus	3980601	3981734	putative acyl-CoA dehydrogenase FadE31
OV254	OV254_03752	3982976	G	T	non-synonymous	290G>T	Arg97Leu	+	+	+	+	fadE33	plus	3982687	3983643	putative acyl-CoA dehydrogenase FadE33
OV254	OV254_03753	3983756	C	A	synonymous	117C>A	Gly39Gly	+	-	-	-	aspB	plus	3983640	3984806	putative aspartate aminotransferase AspB (transaminase A) (ASPAT) (glutamic--oxaloacetic transaminase)(glutamic--aspartic transaminase)
OV254	OV254_03778	4007321	T	C	non-synonymous	611A>G	Asp204Gly	+	+	+	+	canB	minus	4007931	4007308	Beta-carbonic anhydrase CanB
OV254	OV254_03786	4016962	C	T	non-synonymous	1198G>A	Val400Ile	+	+	+	+	clpC1	minus	4018159	4015613	ATP-dependent Clp protease ATP-binding subunit ClpC1
OV254	OV254_03786	4017074	T	C	synonymous	1086A>G	Leu362Leu	+	+	+	+	clpC1	minus	4018159	4015613	ATP-dependent Clp protease ATP-binding subunit ClpC1
OV254	OV254_03792	4023492	C	T	non-synonymous	82G>A	Val28Ile	-	+	+	+		minus	4023573	4022662	hypothetical protein
OV254	OV254_03803	4033888	TA	T	frameshift	386delT	Leu129fs	-	-	-	+	espA	minus	4034274	4033096	ESX-1 secretion-associated protein A, EspA
OV254	OV254_03808	4038991	T	A	non-synonymous	300A>T	Glu100Asp	-	+	+	+		minus	4039290	4037905	hypothetical protein
OV254	OV254_03816	4046861	A	C	non-synonymous	1208A>C	Asn403Thr	-	+	-	-		plus	4045654	4047414	hypothetical protein
OV254	OV254_03819	4049207	C	G	synonymous	219C>G	Ala73Ala	-	+	-	-		plus	4048989	4049735	IS21 family transposase ISAau2
OV254	OV254_03830	4062228	T	G	non-synonymous	1443T>G	Phe481Leu	+	+	+	+		plus	4060786	4063101	putative helicase
OV254	OV254_03831	4063301	G	A	non-synonymous	64G>A	Gly22Ser	-	-	-	+	PE33	plus	4063238	4063522	PE family protein PE33
OV254	OV254_03832	4064625	C	T	synonymous	780C>T	Arg260Arg	-	+	+	+		plus	4063846	4064883	hypothetical protein
OV254	OV254_03840	4070492	T	C	synonymous	837A>G	Ala279Ala	-	-	-	+		minus	4071328	4070210	hypothetical protein
OV254		4071525	A	G	intergenic			-	+	-	-					Located between OV254_03840 (hypothetical protein) and OV254_03841 (putative phosphatase)
OV254	OV254_03847	4077991	G	A	synonymous	1212C>T	Asn404Asn	+	-	-	-	oppA; dppA	minus	4079202	4077577	Oligopeptide-binding protein OppA; putative periplasmic dipeptide-binding lipoprotein DppA
OV254		4079555	G	T	intergenic			-	+	+	+					Located between OV254_03847 (Oligopeptide-binding protein OppA; putative periplasmic dipeptide-binding lipoprotein DppA) and OV254_03848 (Acetyl-coenzyme A synthetase Acs (acetate--CoA ligase) (acetyl-CoA synthetase) (acetyl-CoA synthase)(acyl-activating enzyme) (acetate thiokinase) (acetyl-activating enzyme) (acetate--coenzyme A ligase) (acetyl-coenzyme A synthase))
OV254	OV254_03848	4079973	G	T	non-synonymous	64G>T	Ala22Ser	-	-	-	+	acsA; acs	plus	4079910	4081865	Acetyl-coenzyme A synthetase Acs (acetate--CoA ligase) (acetyl-CoA synthetase) (acetyl-CoA synthase)(acyl-activating enzyme) (acetate thiokinase) (acetyl-activating enzyme) (acetate--coenzyme A ligase) (acetyl-coenzyme A synthase)
OV254	OV254_03854	4086973	G	A	synonymous	267C>T	Gly89Gly	+	-	-	-	resA_3	minus	4087239	4086592	Thiol-disulfide oxidoreductase ResA
OV254	OV254_03857	4088618	C	A	non-synonymous	23C>A	Ala8Glu	+	-	-	-	crp	plus	4088596	4089270	CRP-like cAMP-activated global transcriptional regulator
OV254		4093859	C	A	intergenic			+	-	-	-					Located between OV254_03863 (Transcriptional regulator WhiB4) and OV254_03864 (Monofunctional biosynthetic peptidoglycan transglycosylase; putative bifunctional membrane-associated penicillin-binding protein 1A/1B PonA2 (murein polymerase)[includes: penicillin-insensitive transglycosylase (peptidoglycan TGASE) + penicillin-sensitive transpeptidase (DD-transpeptidase)])
OV254	OV254_03864	4094530	G	A	non-synonymous	380G>A	Gly127Asp	+	+	+	+	mtgA; ponA2	plus	4094151	4096583	Monofunctional biosynthetic peptidoglycan transglycosylase; putative bifunctional membrane-associated penicillin-binding protein 1A/1B PonA2 (murein polymerase)[includes: penicillin-insensitive transglycosylase (peptidoglycan TGASE) + penicillin-sensitive transpeptidase (DD-transpeptidase)]
OV254		4099255	A	C	intergenic			-	+	+	+					Located between OV254_03867 (tRNA-Pro) and OV254_03868 (putative cytochrome P450 137 Cyp137)
OV254	OV254_03879	4110643	G	A	non-synonymous	775C>T	Pro259Ser	+	-	-	-	glpK	minus	4111417	4110437	putative glycerol kinase glpK
OV254		4121416	T	TG	intergenic			-	-	-	+					Located between OV254_03892 (hypothetical protein) and OV254_03893 (hypothetical protein)
OV254	OV254_03913	4141518	A	C	non-synonymous	575A>C	Glu192Ala	-	-	+	+	lucA	plus	4140944	4141708	Lipid uptake coordinator A
OV254	OV254_03919	4148481	G	A	non-synonymous	1201G>A	Gly401Arg	+	-	-	-	mdtD_3	plus	4147281	4150478	Putative multidrug resistance protein MdtD
OV254	OV254_03919	4149434	G	C	synonymous	2154G>C	Gly718Gly	-	-	+	+	mdtD_3	plus	4147281	4150478	Putative multidrug resistance protein MdtD
OV254	OV254_03920	4152682	G	A	non-synonymous	2026G>A	Val676Ile	+	+	+	+	ubiE_4	plus	4150657	4153023	Ubiquinone/menaquinone biosynthesis C-methyltransferase UbiE
OV254	OV254_03922	4154616	G	A	non-synonymous	451G>A	Asp151Asn	-	-	+	-	ligC	plus	4154166	4155188	putative ATP-dependent DNA ligase LigC (polydeoxyribonucleotide synthase [ATP]) (polynucleotide ligase[ATP]) (sealase) (DNA repair protein) (DNA joinase)
OV254	OV254_03922	4155186	T	C	stop lost	1021T>C	Ter341Glnext*?	+	+	+	+	ligC	plus	4154166	4155188	putative ATP-dependent DNA ligase LigC (polydeoxyribonucleotide synthase [ATP]) (polynucleotide ligase[ATP]) (sealase) (DNA repair protein) (DNA joinase)
OV254	OV254_03923	4156116	AT	A	frameshift	776delT	Met259fs	+	-	-	-		plus	4155342	4156400	hypothetical protein
OV254		4158468	A	AT	intergenic			+	+	+	+					Located between OV254_03925 (Putative triacylglycerol synthase (diacylglycerol acyltransferase) Tgs2) and OV254_03926 (hypothetical protein)
OV254		4162808	G	T	intergenic			+	+	+	+					Located between OV254_03929 (PPE family protein PPE66) and OV254_03930 (Putative diacylglycerol O-acyltransferase)
OV254	OV254_03932	4165364	T	G	synonymous	291A>C	Thr97Thr	-	+	+	+		minus	4165654	4165259	putative oxidoreductase
OV254	OV254_03933	4167781	AC	A	start lost	1delG	Met1fs	+	-	-	-	ctpJ	minus	4167782	4165800	putative cation transporter P-type ATPase CtpJ
OV254	OV254_03937	4169467	T	C	non-synonymous	335T>C	Ile112Thr	-	+	-	-		plus	4169133	4169516	hypothetical protein
OV254	OV254_03938	4169922	A	C	non-synonymous	277A>C	Asn93His	-	-	-	+		plus	4169646	4170005	hypothetical protein
OV254	OV254_03951	4177689	G	A	non-synonymous	178C>T	Pro60Ser	+	-	-	-	proX	minus	4177866	4176835	putative osmoprotectant (glycine betaine/carnitine/choline/L-proline) binding lipoprotein ProX
OV254	OV254_03952	4177979	A	C	non-synonymous	84A>C	Glu28Asp	+	-	-	-		plus	4177896	4178249	putative membrane protein
OV254	OV254_03953	4179051	C	G	synonymous	276G>C	Ser92Ser	+	-	-	-	fadE36	minus	4179326	4178271	putative acyl-CoA dehydrogenase FadE36
OV254	OV254_03958	4184560	C	A	stop gained	33C>A	Cys11*	+	+	+	+		plus	4184528	4185391	hypothetical protein
OV254	OV254_03960	4186560	G	A	non-synonymous	82G>A	Val28Ile	+	+	+	+		plus	4186479	4186838	hypothetical protein
OV254	OV254_03974	4197271	G	T	non-synonymous	34C>A	His12Asn	+	-	-	-		minus	4197304	4196108	putative aminotransferase
OV254	OV254_03979	4201755	G	T	non-synonymous	89G>T	Arg30Leu	-	+	-	-	rfbD	plus	4201667	4202509	putative O-antigen/lipopolysaccharide transport integral membrane protein ABC transporter RfbD
OV254		4202664	G	C	intergenic			-	+	-	-					Located between OV254_03979 (putative O-antigen/lipopolysaccharide transport integral membrane protein ABC transporter RfbD) and OV254_03980 (putative dTDP-glucose 4,6-dehydratase)
OV254	OV254_03981	4204550	G	A	synonymous	822G>A	Thr274Thr	+	-	-	-		plus	4203729	4204802	hypothetical protein
OV254	OV254_03984	4207382	A	G	non-synonymous	194A>G	Gln65Arg	+	+	-	+		plus	4207189	4207674	hypothetical protein
OV254	OV254_03993	4224537	G	A	synonymous	1044G>A	Arg348Arg	+	-	-	-	caiA_5; fadE35	plus	4223494	4225275	Crotonobetainyl-CoA dehydrogenase; putative acyl-CoA dehydrogenase FadE35
OV254		4233550	C	T	intergenic			+	-	-	-					Located between OV254_03997 (Polyketide synthase Pks13) and OV254_03998 (Fatty-acid-AMP ligase FadD32 (fatty-acid-AMP synthetase) (fatty-acid-AMP synthase). Also shown to have acyl-ACP ligase activity.)
OV254	OV254_04008	4248615	G	A	non-synonymous	1462G>A	Gly488Arg	-	-	-	+		plus	4247154	4248815	hypothetical protein
OV254	OV254_04012	4250824	G	A	synonymous	777C>T	Gly259Gly	+	-	-	-	yitU	minus	4251600	4250791	5-amino-6-(5-phospho-D-ribitylamino)uracil phosphatase YitU
OV254	OV254_04012	4251239	TG	T	frameshift	361delC	Gln121fs	-	+	-	-	yitU	minus	4251600	4250791	5-amino-6-(5-phospho-D-ribitylamino)uracil phosphatase YitU
OV254	OV254_04017	4255421	G	A	synonymous	576G>A	Ala192Ala	+	-	-	-		plus	4254846	4256396	Putative Rieske 2Fe-2S iron-sulfur protein
OV254	OV254_04022	4260696	A	ATCG	disruptive in-frame insertion	3228_3230dupCGA	Asp1077dup	-	-	+	-	mmpL8_2	minus	4263926	4260657	Sulfolipid-1 exporter MmpL8
OV254	OV254_04022	4261734	C	G	synonymous	2193G>C	Val731Val	-	-	-	+	mmpL8_2	minus	4263926	4260657	Sulfolipid-1 exporter MmpL8
OV254	OV254_04023	4264181	G	A	non-synonymous	1391C>T	Ala464Val	-	+	+	+	papA1	minus	4265571	4264036	SL659 acyltransferase papA1
OV254	OV254_04023	4264796	C	A	non-synonymous	776G>T	Gly259Val	-	+	+	+	papA1	minus	4265571	4264036	SL659 acyltransferase papA1
OV254	OV254_04028	4276575	G	A	synonymous	831C>T	Thr277Thr	-	+	-	-		minus	4277405	4275795	putative dehydrogenase
OV254	OV254_04040	4287067	G	A	synonymous	492G>A	Val164Val	+	-	-	-	bfrB	plus	4286576	4287121	Bacterioferritin BfrB
OV254		4289264	G	A	intergenic			-	+	-	-					Located between OV254_04042 (hypothetical protein) and OV254_04043 (hypothetical protein)
OV254	OV254_04045	4291377	T	C	non-synonymous	206T>C	Leu69Ser	+	+	+	+		plus	4291172	4291663	putative transposase
OV254		4292562	T	A	intergenic			+	-	-	-					Located between OV254_04047 (hypothetical protein) and OV254_04048 (hypothetical protein)
OV254		4293731	T	C	intergenic			-	-	-	+					Located between OV254_04049 (Superoxide dismutase [FE] SodA) and OV254_04050 (hypothetical protein)
OV254	OV254_04057	4298964	G	C	non-synonymous	907C>G	Arg303Gly	+	-	-	-	ethA	minus	4299870	4298401	FAD-containing monooxygenase EthA
OV254	OV254_04059	4301421	C	A	non-synonymous	385G>T	Ala129Ser	-	+	+	+	ycdX	minus	4301805	4300798	phosphatase YcdX
OV254	OV254_04060	4301895	C	A	synonymous	117G>T	Val39Val	+	-	-	-		minus	4302011	4301814	putative membrane protein
OV254	OV254_04064	4309826	A	T	non-synonymous	353A>T	Gln118Leu	+	+	+	+	espI_1	plus	4309474	4310349	ESX-1 secretion-associated protein EspI
OV254	OV254_04068	4314143	CG	C	frameshift	792delG	Ile265fs	+	-	-	-	eccD1_2	plus	4313359	4314822	ESX-1 secretion system protein EccD1
OV254		4314925	C	T	intergenic			-	+	-	-					Located between OV254_04068 (ESX-1 secretion system protein EccD1) and OV254_04069 (ESX-1 secretion-associated protein EspJ)
OV254	OV254_04070	4317445	C	G	synonymous	699G>C	Thr233Thr	+	-	-	-	espK	minus	4318143	4315873	ESX-1 secretion-associated protein EspK
OV254		4318341	G	C	intergenic			-	+	+	+					Located between OV254_04070 (ESX-1 secretion-associated protein EspK) and OV254_04071 (ESX-1 secretion-associated protein EspL)
OV254	OV254_04080	4330480	T	A	non-synonymous	581A>T	His194Leu	-	+	+	+	espI_2	minus	4331060	4330062	ESX-1 secretion-associated protein EspI
OV254	OV254_04084	4333108	G	C	non-synonymous	956C>G	Ala319Gly	-	+	+	-	PPE69	minus	4334063	4332864	PPE family protein PPE69
OV254	OV254_04086	4336139	C	T	synonymous	2694G>A	Leu898Leu	+	-	-	-	eccC5_2	minus	4338832	4334642	ESX-5 secretion system protein EccC5
OV254	OV254_04097	4349072	C	T	non-synonymous	40G>A	Asp14Asn	+	-	-	-	esxE	minus	4349111	4348821	ESAT-6-like protein EsxE
OV254	OV254_04100	4350878	A	T	non-synonymous	580T>A	Phe194Ile	-	-	+	+	cca; pcnA	minus	4351457	4350015	CCA-adding enzyme; putative poly(A) polymerase PcnA (polynucleotide adenylyltransferase) (NTP polymerase) (RNA adenylating enzyme) (poly(A) polymerase)
OV254	OV254_04105	4359907	G	C	non-synonymous	655G>C	Val219Leu	+	+	+	+	rsmA	plus	4359253	4360017	Anti-sigma-M factor RsmA
OV254		4363561	T	G	intergenic			+	+	+	+					Located between OV254_04109 (hypothetical protein) and OV254_04110 (putative chromosome-partitioning protein ParB)
OV254	OV254_04110	4364731	T	G	synonymous	144A>C	Gly48Gly	-	+	+	+	parB	minus	4364874	4363840	putative chromosome-partitioning protein ParB

## Sheet: Table S3
Table S3. Called variants (SNPs and indels) in M. microti strains as compared to M. tuberculosis H37Rv.
Chromosome	Gene ID	Position	Reference	Variant	Effect	Transcript	Protein	ATCC 35782	ATCC 19422	OV254	416/01	8753/00	G25821	G25822	G25823	G25824	G25825	G25826	G25827	G25828	94-2272	Maus III	Maus IV	Gene name	Strand	Start	Stop	Gene product
AL123456	Rv0001	44	C	T	non-synonymous	44C>T	Ala15Val	-	-	-	+	+	+	+	+	+	+	+	+	+	-	-	-	dnaA	plus	1	1524	Chromosomal replication initiator protein DnaA
AL123456	Rv0001	146	A	G	non-synonymous	146A>G	Asn49Ser	+	+	-	-	-	-	-	-	-	-	-	-	-	-	-	-	dnaA	plus	1	1524	Chromosomal replication initiator protein DnaA
AL123456		1552	TA	T	intergenic			-	-	-	-	-	-	-	-	+	+	+	+	+	-	-	-					Located between Rv0001 (Chromosomal replication initiator protein DnaA) and Rv0002 (DNA polymerase III (beta chain) DnaN (DNA nucleotidyltransferase))
AL123456		1977	A	G	intergenic			+	+	+	+	+	+	-	-	+	+	+	+	+	+	+	+					Located between Rv0001 (Chromosomal replication initiator protein DnaA) and Rv0002 (DNA polymerase III (beta chain) DnaN (DNA nucleotidyltransferase))
AL123456	Rv0002	2532	T	C	synonymous	481T>C	Leu161Leu	+	+	+	+	+	+	+	+	+	+	+	+	+	+	+	+	dnaN	plus	2052	3260	DNA polymerase III (beta chain) DnaN (DNA nucleotidyltransferase)
AL123456	Rv0003	4013	T	C	non-synonymous	734T>C	Ile245Thr	+	+	+	+	+	+	+	+	+	+	+	+	+	+	+	+	recF	plus	3280	4437	DNA replication and repair protein RecF (single-strand DNA binding protein)
AL123456	Rv0003	4290	A	T	synonymous	1011A>T	Arg337Arg	-	-	-	-	-	-	+	+	-	-	-	-	-	-	-	-	recF	plus	3280	4437	DNA replication and repair protein RecF (single-strand DNA binding protein)
AL123456		5081	GA	G	intergenic			-	-	-	+	+	-	-	-	-	-	-	-	-	-	-	-					Located between Rv0004 (Conserved hypothetical protein) and Rv0005 (DNA gyrase (subunit B) GyrB (DNA topoisomerase (ATP-hydrolysing)) (DNA topoisomerase II) (type II DNA topoisomerase))
AL123456	Rv0005	5671	C	T	synonymous	432C>T	Tyr144Tyr	+	+	+	+	+	+	+	+	+	+	+	+	+	+	+	+	gyrB	plus	5240	7267	DNA gyrase (subunit B) GyrB (DNA topoisomerase (ATP-hydrolysing)) (DNA topoisomerase II) (type II DNA topoisomerase)
AL123456	Rv0005	6446	G	T	non-synonymous	1207G>T	Ala403Ser	+	+	+	+	+	+	+	+	+	+	+	+	+	+	+	+	gyrB	plus	5240	7267	DNA gyrase (subunit B) GyrB (DNA topoisomerase (ATP-hydrolysing)) (DNA topoisomerase II) (type II DNA topoisomerase)
AL123456	Rv0006	7362	G	C	non-synonymous	61G>C	Glu21Gln	+	+	+	+	+	+	+	+	+	+	+	+	+	+	+	+	gyrA	plus	7302	9818	DNA gyrase (subunit A) GyrA (DNA topoisomerase (ATP-hydrolysing)) (DNA topoisomerase II) (type II DNA topoisomerase)
AL123456	Rv0006	7585	G	C	non-synonymous	284G>C	Ser95Thr	+	+	+	+	+	+	+	+	+	+	+	+	+	+	+	+	gyrA	plus	7302	9818	DNA gyrase (subunit A) GyrA (DNA topoisomerase (ATP-hydrolysing)) (DNA topoisomerase II) (type II DNA topoisomerase)
AL123456	Rv0006	8027	T	C	synonymous	726T>C	Asp242Asp	-	-	-	-	-	-	-	-	-	-	-	-	-	-	+	-	gyrA	plus	7302	9818	DNA gyrase (subunit A) GyrA (DNA topoisomerase (ATP-hydrolysing)) (DNA topoisomerase II) (type II DNA topoisomerase)
AL123456	Rv0006	9143	T	C	synonymous	1842T>C	Ile614Ile	+	+	+	+	+	+	+	+	+	+	+	+	+	+	+	+	gyrA	plus	7302	9818	DNA gyrase (subunit A) GyrA (DNA topoisomerase (ATP-hydrolysing)) (DNA topoisomerase II) (type II DNA topoisomerase)
AL123456	Rv0006	9304	G	A	non-synonymous	2003G>A	Gly668Asp	+	+	+	+	+	+	+	+	+	+	+	+	+	+	+	+	gyrA	plus	7302	9818	DNA gyrase (subunit A) GyrA (DNA topoisomerase (ATP-hydrolysing)) (DNA topoisomerase II) (type II DNA topoisomerase)
AL123456	Rv0008c	11879	A	G	non-synonymous	433T>C	Ser145Pro	+	+	+	+	+	+	+	+	+	+	+	+	+	+	+	+		minus	12311	11874	Possible membrane protein
AL123456		12461	G	C	intergenic			-	-	-	-	-	-	-	-	-	-	-	-	-	-	-	+					Located between Rv0008c (Possible membrane protein) and Rv0009 (Probable iron-regulated peptidyl-prolyl cis-trans isomerase A PpiA (PPIase A) (rotamase A))
AL123456	Rv0010c	13460	A	G	synonymous	99T>C	Asp33Asp	-	+	+	+	+	+	+	+	+	+	+	+	+	-	+	+		minus	13558	13133	Probable conserved membrane protein
AL123456	Rv0010c	13482	G	A	non-synonymous	77C>T	Ala26Val	+	+	+	+	+	+	+	+	+	+	+	+	+	+	+	+		minus	13558	13133	Probable conserved membrane protein
AL123456	Rv0012	14401	A	G	non-synonymous	313A>G	Lys105Glu	+	+	+	+	+	+	+	+	+	+	+	+	+	+	+	+		plus	14089	14877	Probable conserved membrane protein
AL123456	Rv0012	14785	T	C	non-synonymous	697T>C	Cys233Arg	+	+	+	+	+	+	+	+	+	+	+	+	+	+	+	+		plus	14089	14877	Probable conserved membrane protein
AL123456	Rv0013	15117	C	G	non-synonymous	204C>G	Ile68Met	+	+	+	+	+	+	+	+	+	+	+	+	+	+	+	+	trpG	plus	14914	15612	Possible anthranilate synthase component II TrpG (glutamine amidotransferase)
AL123456	Rv0014c	16276	C	T	non-synonymous	1195G>A	Val399Ile	-	-	-	-	-	-	-	-	+	+	+	+	+	-	-	-	pknB	minus	17470	15590	Transmembrane serine/threonine-protein kinase B PknB (protein kinase B) (STPK B)
AL123456	Rv0015c	18064	C	A	synonymous	699G>T	Pro233Pro	+	+	+	-	+	+	+	+	+	+	+	+	+	+	+	+	pknA	minus	18762	17467	Transmembrane serine/threonine-protein kinase A PknA (protein kinase A) (STPK A)
AL123456	Rv0018c	21795	G	A	non-synonymous	1387C>T	Pro463Ser	+	+	+	-	+	+	+	-	+	+	+	+	+	+	+	+	pstP	minus	23181	21637	Phosphoserine/threonine phosphatase PstP
AL123456	Rv0018c	21819	A	C	non-synonymous	1363T>G	Ser455Ala	+	+	+	-	+	+	+	+	+	+	+	+	+	+	+	+	pstP	minus	23181	21637	Phosphoserine/threonine phosphatase PstP
AL123456	Rv0018c	22264	T	G	synonymous	918A>C	Ala306Ala	+	+	+	+	+	+	+	+	+	+	+	+	+	+	+	+	pstP	minus	23181	21637	Phosphoserine/threonine phosphatase PstP
AL123456	Rv0018c	23174	C	A	non-synonymous	8G>T	Arg3Leu	+	+	+	+	+	+	+	+	+	+	+	+	+	+	+	+	pstP	minus	23181	21637	Phosphoserine/threonine phosphatase PstP
AL123456	Rv0020c	24780	T	C	non-synonymous	665A>G	Asp222Gly	+	+	+	+	+	+	+	+	+	+	+	+	+	+	+	+	fhaA	minus	25444	23861	Conserved protein with FHA domain, FhaA
AL123456	Rv0020c	25020	T	C	non-synonymous	425A>G	Gln142Arg	-	-	+	-	-	-	-	-	-	-	-	-	-	-	-	-	fhaA	minus	25444	23861	Conserved protein with FHA domain, FhaA
AL123456	Rv0021c	26049	G	T	non-synonymous	833C>A	Ala278Glu	-	-	+	-	-	-	-	-	-	-	-	-	-	-	-	-		minus	26881	25913	Conserved hypothetical protein
AL123456	Rv0021c	26053	C	G	non-synonymous	829G>C	Ala277Pro	+	+	+	+	+	+	+	+	+	+	+	+	+	+	+	+		minus	26881	25913	Conserved hypothetical protein
AL123456	Rv0021c	26833	T	G	non-synonymous	49A>C	Ile17Leu	-	-	-	-	-	-	-	-	-	-	-	-	-	-	-	+		minus	26881	25913	Conserved hypothetical protein
AL123456		26959	C	G	intergenic			+	+	+	+	+	+	+	+	+	+	+	+	+	+	+	+					Located between Rv0021c (Conserved hypothetical protein) and Rv0022c (Probable transcriptional regulatory protein WhiB-like WhiB5)
AL123456		27455	T	G	intergenic			+	+	-	-	-	-	-	-	-	-	-	-	-	-	-	-					Located between Rv0022c (Probable transcriptional regulatory protein WhiB-like WhiB5) and Rv0023 (Possible transcriptional regulatory protein)
AL123456		27469	A	G	intergenic			+	+	+	+	+	+	+	+	+	+	+	+	+	+	+	+					Located between Rv0022c (Probable transcriptional regulatory protein WhiB-like WhiB5) and Rv0023 (Possible transcriptional regulatory protein)
AL123456		27551	C	G	intergenic			+	+	+	-	+	+	+	+	+	+	+	+	+	+	-	+					Located between Rv0022c (Probable transcriptional regulatory protein WhiB-like WhiB5) and Rv0023 (Possible transcriptional regulatory protein)
AL123456		27551	C	A	intergenic			-	-	-	+	-	-	-	-	-	-	-	-	-	-	-	-					Located between Rv0022c (Probable transcriptional regulatory protein WhiB-like WhiB5) and Rv0023 (Possible transcriptional regulatory protein)
AL123456	Rv0024	28477	C	T	non-synonymous	116C>T	Ala39Val	-	-	+	-	-	-	-	-	-	-	-	-	-	-	-	-		plus	28362	29207	Putative secreted protein P60-related protein
AL123456	Rv0024	28666	C	T	non-synonymous	305C>T	Thr102Ile	-	-	-	-	-	-	+	-	-	-	-	-	-	-	-	-		plus	28362	29207	Putative secreted protein P60-related protein
AL123456	Rv0024	28965	C	T	stop gained	604C>T	Gln202*	-	+	+	+	+	+	+	+	+	+	+	+	+	+	+	+		plus	28362	29207	Putative secreted protein P60-related protein
AL123456	Rv0026	30917	G	GA	frameshift	1198dupA	Thr400fs	+	+	-	-	-	-	-	-	-	-	-	-	-	-	-	-		plus	29722	31068	Conserved hypothetical protein
AL123456	Rv0026	30980	C	CCGAT	frameshift	1261_1262insATCG	Ala421fs	-	+	+	+	+	+	+	+	+	+	+	+	+	+	+	+		plus	29722	31068	Conserved hypothetical protein
AL123456	Rv0026	31057	C	G	non-synonymous	1336C>G	Gln446Glu	+	+	+	+	+	+	+	+	+	+	+	+	+	+	+	+		plus	29722	31068	Conserved hypothetical protein
AL123456	Rv0029	32764	G	A	synonymous	708G>A	Thr236Thr	-	-	+	-	-	-	-	-	-	-	-	-	-	-	-	-		plus	32057	33154	Conserved hypothetical protein
AL123456	Rv0029	33131	C	T	non-synonymous	1075C>T	Arg359Trp	-	-	-	-	-	-	-	-	-	-	-	-	-	-	-	+		plus	32057	33154	Conserved hypothetical protein
AL123456		34044	T	C	intergenic			+	+	+	+	+	+	+	+	+	+	+	+	+	+	+	+					Located between Rv0031 (Possible remnant of a transposase) and Rv0032 (Possible 8-amino-7-oxononanoate synthase BioF2 (AONS) (8-amino-7-ketopelargonate synthase) (7-keto-8-amino-pelargonic acid synthetase) (7-KAP synthetase) (L-alanine--pimelyl CoA ligase))
AL123456	Rv0032	36304	T	G	synonymous	2010T>G	Ala670Ala	+	+	+	+	+	+	-	-	-	+	+	+	+	+	+	+	bioF2	plus	34295	36610	Possible 8-amino-7-oxononanoate synthase BioF2 (AONS) (8-amino-7-ketopelargonate synthase) (7-keto-8-amino-pelargonic acid synthetase) (7-KAP synthetase) (L-alanine--pimelyl CoA ligase)
AL123456	Rv0032	36538	T	C	synonymous	2244T>C	Ser748Ser	+	+	+	+	+	+	+	+	+	+	+	+	+	+	+	+	bioF2	plus	34295	36610	Possible 8-amino-7-oxononanoate synthase BioF2 (AONS) (8-amino-7-ketopelargonate synthase) (7-keto-8-amino-pelargonic acid synthetase) (7-KAP synthetase) (L-alanine--pimelyl CoA ligase)
AL123456	Rv0034	37031	C	G	synonymous	165C>G	Ala55Ala	+	+	+	+	+	+	+	+	+	+	+	+	+	+	+	+		plus	36867	37262	Conserved hypothetical protein
AL123456	Rv0035	38121	A	C	non-synonymous	863A>C	Glu288Ala	+	+	+	+	+	+	+	+	+	+	+	+	+	+	+	+	fadD34	plus	37259	38947	Probable fatty-acid-CoA ligase FadD34 (fatty-acid-CoA synthetase) (fatty-acid-CoA synthase)
AL123456	Rv0035	38798	C	CCCA	disruptive in-frame insertion	1550_1552dupCCA	Thr517dup	-	-	-	-	+	-	-	-	-	-	-	-	-	-	-	-	fadD34	plus	37259	38947	Probable fatty-acid-CoA ligase FadD34 (fatty-acid-CoA synthetase) (fatty-acid-CoA synthase)
AL123456	Rv0036c	39758	A	G	synonymous	72T>C	His24His	+	+	+	+	+	+	+	+	+	+	+	+	+	+	+	+		minus	39829	39056	Conserved protein
AL123456		41999	G	C	intergenic			-	-	-	-	-	-	+	+	-	-	-	-	-	-	-	-					Located between Rv0038 (Conserved protein) and Rv0039c (Possible conserved transmembrane protein)
AL123456	Rv0039c	42281	C	A	non-synonymous	71G>T	Cys24Phe	+	+	+	+	+	+	+	+	+	+	+	+	+	+	+	+		minus	42351	42004	Possible conserved transmembrane protein
AL123456	Rv0039c	42289	C	T	stop gained	63G>A	Trp21*	+	+	-	-	-	-	-	-	-	-	-	-	-	-	-	-		minus	42351	42004	Possible conserved transmembrane protein
AL123456		42424	C	T	intergenic			-	-	-	-	-	-	-	-	+	+	+	+	+	-	-	-					Located between Rv0039c (Possible conserved transmembrane protein) and Rv0040c (Secreted proline rich protein Mtc28 (proline rich 28 kDa antigen))
AL123456	Rv0040c	42967	G	C	synonymous	399C>G	Pro133Pro	+	+	+	+	+	+	+	+	+	+	+	+	+	+	+	+	mtc28	minus	43365	42433	Secreted proline rich protein Mtc28 (proline rich 28 kDa antigen)
AL123456	Rv0041	43945	A	G	synonymous	384A>G	Val128Val	+	+	+	+	+	+	+	+	+	+	+	+	+	+	+	+	leuS	plus	43562	46471	Probable leucyl-tRNA synthetase LeuS (leucine--tRNA ligase) (LEURS)
AL123456	Rv0041	44125	A	G	synonymous	564A>G	Thr188Thr	+	+	+	+	+	+	+	+	+	+	+	+	+	+	+	+	leuS	plus	43562	46471	Probable leucyl-tRNA synthetase LeuS (leucine--tRNA ligase) (LEURS)
AL123456	Rv0043c	47488	T	C	non-synonymous	613A>G	Met205Val	-	-	-	-	-	-	-	-	-	-	-	-	-	-	+	-		minus	48100	47366	Probable transcriptional regulatory protein (probably GntR-family)
AL123456	Rv0043c	47899	C	G	non-synonymous	202G>C	Gly68Arg	+	+	+	+	+	+	+	+	+	+	+	+	+	+	+	+		minus	48100	47366	Probable transcriptional regulatory protein (probably GntR-family)
AL123456	Rv0045c	49878	T	G	non-synonymous	62A>C	Glu21Ala	-	-	-	+	+	-	-	-	-	-	-	-	-	-	-	-		minus	49939	49043	Possible hydrolase
AL123456	Rv0046c	50557	T	C	non-synonymous	568A>G	Arg190Gly	+	+	+	+	+	+	+	+	+	+	+	+	+	+	+	+	ino1	minus	51124	50021	myo-inositol-1-phosphate synthase Ino1 (inositol 1-phosphate synthetase) (D-glucose 6-phosphate cycloaldolase) (glucose 6-phosphate cyclase) (glucocycloaldolase)
AL123456	Rv0048c	51949	A	G	non-synonymous	749T>C	Val250Ala	+	+	+	+	+	+	+	+	+	+	+	+	+	+	+	+		minus	52697	51828	Possible membrane protein
AL123456	Rv0049	52953	C	G	synonymous	123C>G	Pro41Pro	-	-	+	-	-	-	-	-	-	-	-	-	-	-	-	-		plus	52831	53244	Conserved hypothetical protein
AL123456	Rv0049	53180	GC	G	frameshift	356delC	Pro119fs	+	-	-	-	-	-	-	-	-	-	-	-	-	-	-	-		plus	52831	53244	Conserved hypothetical protein
AL123456		53477	G	A	intergenic			-	-	-	-	-	-	-	-	-	+	+	+	+	-	-	-					Located between Rv0049 (Conserved hypothetical protein) and Rv0050 (Probable bifunctional penicillin-binding protein 1A/1B PonA1 (murein polymerase) (PBP1): penicillin-insensitive transglycosylase (peptidoglycan TGASE) + penicillin-sensitive transpeptidase (DD-transpeptidase))
AL123456	Rv0050	54394	A	G	synonymous	732A>G	Ala244Ala	+	+	+	+	+	+	+	+	+	+	+	+	+	+	+	+	ponA1	plus	53663	55699	Probable bifunctional penicillin-binding protein 1A/1B PonA1 (murein polymerase) (PBP1): penicillin-insensitive transglycosylase (peptidoglycan TGASE) + penicillin-sensitive transpeptidase (DD-transpeptidase)
AL123456	Rv0050	55540	G	GCCGCCGCCT	disruptive in-frame insertion	1886_1887insTCCGCCGCC	Pro627_Pro629dup	-	-	-	-	-	-	-	-	-	-	-	-	-	-	+	-	ponA1	plus	53663	55699	Probable bifunctional penicillin-binding protein 1A/1B PonA1 (murein polymerase) (PBP1): penicillin-insensitive transglycosylase (peptidoglycan TGASE) + penicillin-sensitive transpeptidase (DD-transpeptidase)
AL123456	Rv0050	55553	C	T	non-synonymous	1891C>T	Pro631Ser	+	+	-	-	-	-	+	+	-	-	-	-	-	-	+	+	ponA1	plus	53663	55699	Probable bifunctional penicillin-binding protein 1A/1B PonA1 (murein polymerase) (PBP1): penicillin-insensitive transglycosylase (peptidoglycan TGASE) + penicillin-sensitive transpeptidase (DD-transpeptidase)
AL123456	Rv0050	55564	A	G	synonymous	1902A>G	Pro634Pro	-	-	-	-	-	-	-	-	-	-	-	-	-	+	-	-	ponA1	plus	53663	55699	Probable bifunctional penicillin-binding protein 1A/1B PonA1 (murein polymerase) (PBP1): penicillin-insensitive transglycosylase (peptidoglycan TGASE) + penicillin-sensitive transpeptidase (DD-transpeptidase)
AL123456	Rv0050	55661	C	T	non-synonymous	1999C>T	Pro667Ser	-	-	-	-	-	-	+	+	-	-	-	-	-	-	-	-	ponA1	plus	53663	55699	Probable bifunctional penicillin-binding protein 1A/1B PonA1 (murein polymerase) (PBP1): penicillin-insensitive transglycosylase (peptidoglycan TGASE) + penicillin-sensitive transpeptidase (DD-transpeptidase)
AL123456	Rv0051	57277	C	T	synonymous	1582C>T	Leu528Leu	-	-	-	-	-	-	-	-	+	+	+	+	+	-	-	-		plus	55696	57378	Probable conserved transmembrane protein
AL123456	Rv0056	59417	C	G	synonymous	9C>G	Leu3Leu	-	-	-	-	-	-	-	-	-	-	-	-	-	-	-	+	rplI	plus	59409	59867	50S ribosomal protein L9 RplI
AL123456	Rv0057	59990	C	A	stop gained	95C>A	Ser32*	-	-	-	-	-	-	-	-	-	-	-	-	-	+	+	+		plus	59896	60417	Hypothetical protein
AL123456	Rv0058	62049	A	G	non-synonymous	1654A>G	Arg552Gly	+	+	+	+	+	+	+	+	+	+	+	+	+	+	+	+	dnaB	plus	60396	63020	Probable replicative DNA helicase DnaB
AL123456	Rv0060	64457	C	T	synonymous	549C>T	Arg183Arg	-	-	-	-	-	-	+	+	-	-	-	-	-	-	-	-		plus	63909	64967	Conserved hypothetical protein
AL123456	Rv0062	65663	C	T	non-synonymous	112C>T	His38Tyr	-	-	-	-	-	-	+	+	-	-	-	-	-	-	-	-	celA1	plus	65552	66694	Possible cellulase CelA1 (endoglucanase) (endo-1,4-beta-glucanase) (FI-cmcase) (carboxymethyl cellulase)
AL123456	Rv0062	66189	G	A	non-synonymous	638G>A	Cys213Tyr	+	+	+	+	+	+	+	+	+	+	+	+	+	+	+	+	celA1	plus	65552	66694	Possible cellulase CelA1 (endoglucanase) (endo-1,4-beta-glucanase) (FI-cmcase) (carboxymethyl cellulase)
AL123456	Rv0062	66563	G	A	non-synonymous	1012G>A	Ala338Thr	+	+	+	+	+	+	+	+	+	+	+	+	+	+	+	+	celA1	plus	65552	66694	Possible cellulase CelA1 (endoglucanase) (endo-1,4-beta-glucanase) (FI-cmcase) (carboxymethyl cellulase)
AL123456	Rv0063	66957	G	A	non-synonymous	35G>A	Arg12Gln	+	+	+	+	+	+	+	+	+	+	+	+	+	+	+	+		plus	66923	68362	Possible oxidoreductase
AL123456		68561	A	G	intergenic			-	-	-	-	-	-	-	-	-	-	-	-	-	+	-	-					Located between Rv0063 (Possible oxidoreductase) and Rv0064 (Probable conserved transmembrane protein)
AL123456	Rv0064	69989	G	A	non-synonymous	1370G>A	Gly457Asp	+	+	+	+	+	+	+	+	+	+	+	+	+	+	+	+		plus	68620	71559	Probable conserved transmembrane protein
AL123456	Rv0064	70267	G	T	non-synonymous	1648G>T	Val550Phe	+	+	+	+	+	+	+	+	+	+	+	+	+	+	+	+		plus	68620	71559	Probable conserved transmembrane protein
AL123456	Rv0064	70326	C	T	synonymous	1707C>T	Ile569Ile	-	-	-	-	-	-	-	-	-	+	+	+	+	-	-	-		plus	68620	71559	Probable conserved transmembrane protein
AL123456	Rv0064	70367	G	A	stop gained	1748G>A	Trp583*	+	+	+	+	+	+	+	+	+	+	+	+	+	+	+	+		plus	68620	71559	Probable conserved transmembrane protein
AL123456	Rv0064	70816	A	G	non-synonymous	2197A>G	Asn733Asp	+	+	+	+	+	+	-	+	+	+	+	+	+	+	+	+		plus	68620	71559	Probable conserved transmembrane protein
AL123456	Rv0064	71336	G	C	non-synonymous	2717G>C	Arg906Pro	-	+	-	+	+	+	-	+	-	+	+	+	+	-	+	-		plus	68620	71559	Probable conserved transmembrane protein
AL123456	Rv0064	71551	G	A	non-synonymous	2932G>A	Gly978Ser	+	+	+	-	+	+	+	+	+	+	+	+	+	+	+	+		plus	68620	71559	Probable conserved transmembrane protein
AL123456	Rv0066c	74161	C	G	non-synonymous	351G>C	Lys117Asn	+	+	+	+	+	+	+	+	+	+	+	+	+	+	+	+	icd2	minus	74511	72274	Probable isocitrate dehydrogenase [NADP] Icd2 (oxalosuccinate decarboxylase) (IDH) (NADP+-specific ICDH) (IDP)
AL123456	Rv0068	75940	G	C	non-synonymous	640G>C	Val214Leu	+	+	+	+	+	+	+	+	+	+	+	+	+	+	+	+		plus	75301	76212	Probable oxidoreductase
AL123456	Rv0068	76099	C	A	synonymous	799C>A	Arg267Arg	+	+	+	+	+	+	+	+	+	+	+	+	+	+	+	+		plus	75301	76212	Probable oxidoreductase
AL123456	Rv0069c	76833	C	CCCAGT	frameshift	785_789dupACTGG	Val264fs	-	+	-	-	-	-	-	-	-	-	-	-	-	-	-	-	sdaA	minus	77622	76237	Probable L-serine dehydratase SdaA (L-serine deaminase) (SDH) (L-SD)
AL123456	Rv0070c	78103	T	C	non-synonymous	794A>G	Glu265Gly	+	+	+	+	+	+	+	+	+	+	+	+	+	+	+	+	glyA2	minus	78896	77619	Serine hydroxymethyltransferase GlyA2 (serine methylase 2) (SHMT 2)
AL123456		79242	G	A	intergenic			-	-	-	-	-	-	-	-	+	+	+	+	+	-	-	-					Located between Rv0070c (Serine hydroxymethyltransferase GlyA2 (serine methylase 2) (SHMT 2)) and Rv0071 (Possible maturase)
AL123456		80616	C	G	intergenic			+	+	+	+	+	+	+	+	+	+	+	+	+	+	+	+					Located between Rv0071 (Possible maturase) and Rv0072 (Probable glutamine-transport transmembrane protein ABC transporter)
AL123456	Rv0077c	86220	C	T	non-synonymous	247G>A	Val83Ile	+	+	+	+	+	+	+	+	+	+	+	+	+	+	+	+		minus	86466	85636	Probable oxidoreductase
AL123456	Rv0078	86864	A	G	non-synonymous	337A>G	Ile113Val	+	+	+	+	+	+	+	+	+	+	+	+	+	+	+	+		plus	86528	87133	Probable transcriptional regulatory protein
AL123456	Rv0080	89200	G	T	non-synonymous	179G>T	Gly60Val	+	+	+	+	+	+	+	+	+	+	+	+	+	+	+	+		plus	89022	89480	Conserved hypothetical protein
AL123456		89535	C	T	intergenic			+	+	+	+	+	+	+	+	+	+	+	+	+	+	+	+					Located between Rv0080 (Conserved hypothetical protein) and Rv0081 (Probable transcriptional regulatory protein)
AL123456	Rv0083	92199	T	G	synonymous	1800T>G	Thr600Thr	+	+	+	+	+	+	+	+	+	+	+	+	+	-	+	-		plus	90400	92322	Probable oxidoreductase
AL123456	Rv0086	93969	G	A	non-synonymous	19G>A	Ala7Thr	-	-	-	-	-	-	+	+	-	-	-	-	-	-	-	-	hycQ	plus	93951	95417	Possible hydrogenase HycQ
AL123456	Rv0088	97085	A	T	non-synonymous	159A>T	Lys53Asn	+	+	+	+	+	+	+	+	+	+	+	+	+	+	+	+		plus	96927	97601	Possible polyketide cyclase/dehydrase
AL123456	Rv0088	97090	G	GCACA	frameshift	166_169dupACAC	Pro57fs	+	+	+	+	+	+	-	+	-	+	+	+	+	+	+	-		plus	96927	97601	Possible polyketide cyclase/dehydrase
AL123456	Rv0088	97598	A	G	synonymous	672A>G	Ala224Ala	-	-	-	-	-	-	-	+	-	-	-	-	-	-	-	-		plus	96927	97601	Possible polyketide cyclase/dehydrase
AL123456		97696	T	C	intergenic			+	+	+	+	+	+	+	+	+	+	+	+	+	+	+	+					Located between Rv0088 (Possible polyketide cyclase/dehydrase) and Rv0089 (Possible methyltransferase/methylase)
AL123456		97734	T	G	intergenic			-	-	-	-	-	-	-	-	-	-	-	-	-	+	+	+					Located between Rv0088 (Possible polyketide cyclase/dehydrase) and Rv0089 (Possible methyltransferase/methylase)
AL123456	Rv0089	97809	A	G	non-synonymous	52A>G	Met18Val	-	-	-	-	-	-	+	+	-	-	-	-	-	-	-	-		plus	97758	98351	Possible methyltransferase/methylase
AL123456		99581	C	G	intergenic			+	+	-	-	-	-	-	-	-	-	-	-	-	-	-	-					Located between Rv0090 (Possible membrane protein) and Rv0091 (Probable bifunctional MTA/SAH nucleosidase Mtn: 5'-methylthioadenosine nucleosidase (methylthioadenosine methylthioribohydrolase) + S-adenosylhomocysteine nucleosidase (S-adenosyl-L-homocysteine homocysteinylribohydrolase))
AL123456	Rv0092	100589	A	G	non-synonymous	7A>G	Thr3Ala	+	+	+	+	+	+	+	+	+	+	+	+	+	+	+	+	ctpA	plus	100583	102868	Cation transporter P-type ATPase a CtpA
AL123456	Rv0092	101299	G	A	synonymous	717G>A	Ala239Ala	+	+	+	+	+	+	+	+	+	+	+	+	+	+	+	+	ctpA	plus	100583	102868	Cation transporter P-type ATPase a CtpA
AL123456	Rv0092	101971	C	A	synonymous	1389C>A	Gly463Gly	-	+	+	+	+	+	+	+	+	+	+	+	+	+	+	+	ctpA	plus	100583	102868	Cation transporter P-type ATPase a CtpA
AL123456	Rv0093c	103600	A	G	non-synonymous	64T>C	Cys22Arg	+	+	+	+	+	+	+	+	+	+	+	+	+	+	+	+		minus	103663	102815	Probable conserved membrane protein
AL123456	Rv0094c	103756	G	T	non-synonymous	908C>A	Pro303His	+	+	+	-	+	+	+	+	+	+	+	+	+	+	+	+		minus	104663	103710	Conserved hypothetical protein
AL123456	Rv0094c	103836	G	T	non-synonymous	828C>A	Asn276Lys	-	-	-	-	-	-	-	+	-	+	-	+	-	-	-	-		minus	104663	103710	Conserved hypothetical protein
AL123456	Rv0094c	103840	T	C	non-synonymous	824A>G	His275Arg	-	-	-	-	+	-	-	+	-	+	-	+	-	-	-	-		minus	104663	103710	Conserved hypothetical protein
AL123456	Rv0094c	104280	C	G	synonymous	384G>C	Ala128Ala	-	-	-	-	-	-	-	-	-	-	-	-	-	-	+	-		minus	104663	103710	Conserved hypothetical protein
AL123456	Rv0094c	104283	G	C	synonymous	381C>G	Arg127Arg	-	-	-	-	-	-	-	-	-	-	-	-	-	-	+	-		minus	104663	103710	Conserved hypothetical protein
AL123456		104712	C	T	intergenic			+	+	-	+	+	+	+	+	+	+	+	+	+	+	+	+					Located between Rv0094c (Conserved hypothetical protein) and Rv0095c (Conserved hypothetical protein)
AL123456	Rv0095c	104817	T	G	non-synonymous	399A>C	Glu133Asp	+	+	+	+	+	+	+	+	-	-	-	-	-	+	+	+		minus	105215	104805	Conserved hypothetical protein
AL123456	Rv0095c	104824	C	A	non-synonymous	392G>T	Ser131Ile	+	+	+	+	+	+	+	+	-	+	+	+	+	+	+	+		minus	105215	104805	Conserved hypothetical protein
AL123456	Rv0095c	104830	C	A	non-synonymous	386G>T	Arg129Leu	-	-	-	-	-	-	-	-	+	+	+	+	+	-	-	-		minus	105215	104805	Conserved hypothetical protein
AL123456	Rv0095c	104833	C	G	non-synonymous	383G>C	Gly128Ala	-	-	-	-	-	-	-	-	+	+	+	+	+	-	-	-		minus	105215	104805	Conserved hypothetical protein
AL123456	Rv0095c	104838	T	G	non-synonymous	378A>C	Glu126Asp	+	+	+	+	+	+	+	+	+	+	+	+	+	+	+	+		minus	105215	104805	Conserved hypothetical protein
AL123456	Rv0095c	104856	C	T	synonymous	360G>A	Leu120Leu	-	-	-	-	-	-	-	-	+	+	+	+	+	-	-	-		minus	105215	104805	Conserved hypothetical protein
AL123456	Rv0095c	104858	G	A	synonymous	358C>T	Leu120Leu	-	-	-	-	-	-	-	-	+	+	+	+	+	-	-	-		minus	105215	104805	Conserved hypothetical protein
AL123456	Rv0095c	104962	G	A	non-synonymous	254C>T	Ala85Val	-	-	-	-	-	-	-	-	-	-	-	-	-	-	-	+		minus	105215	104805	Conserved hypothetical protein
AL123456	Rv0095c	105007	C	G	non-synonymous	209G>C	Ser70Thr	-	-	-	-	-	-	-	-	+	+	+	+	+	-	-	-		minus	105215	104805	Conserved hypothetical protein
AL123456	Rv0095c	105011	G	A	synonymous	205C>T	Leu69Leu	-	-	-	-	-	-	-	-	+	+	+	+	+	-	-	-		minus	105215	104805	Conserved hypothetical protein
AL123456	Rv0095c	105021	G	A	synonymous	195C>T	Ser65Ser	-	-	-	-	-	-	-	-	+	+	+	+	+	-	-	-		minus	105215	104805	Conserved hypothetical protein
AL123456	Rv0095c	105045	G	C	non-synonymous	171C>G	Asp57Glu	+	+	+	+	+	+	+	+	+	+	+	+	+	+	+	+		minus	105215	104805	Conserved hypothetical protein
AL123456	Rv0096	106334	C	A	synonymous	1011C>A	Pro337Pro	+	+	+	+	+	+	+	+	+	+	+	+	+	+	+	+	PPE1	plus	105324	106715	PPE family protein PPE1
AL123456	Rv0099	108546	C	A	non-synonymous	391C>A	Pro131Thr	+	+	-	-	-	-	-	-	-	-	-	-	-	-	-	-	fadD10	plus	108156	109778	Possible fatty-acid-CoA ligase FadD10 (fatty-acid-CoA synthetase) (fatty-acid-CoA synthase)
AL123456	Rv0101	113051	G	A	synonymous	3051G>A	Ala1017Ala	+	+	+	+	+	+	+	+	+	+	+	+	+	+	+	+	nrp	plus	110001	117539	Probable peptide synthetase Nrp (peptide synthase)
AL123456	Rv0101	115312	C	T	non-synonymous	5312C>T	Pro1771Leu	-	-	-	+	+	-	-	-	-	-	-	-	-	-	-	-	nrp	plus	110001	117539	Probable peptide synthetase Nrp (peptide synthase)
AL123456	Rv0101	116000	T	G	synonymous	6000T>G	Val2000Val	+	+	+	+	+	+	+	+	+	+	+	+	+	+	+	+	nrp	plus	110001	117539	Probable peptide synthetase Nrp (peptide synthase)
AL123456	Rv0101	116388	C	A	synonymous	6388C>A	Arg2130Arg	+	+	+	+	+	+	+	+	+	+	+	+	+	+	+	+	nrp	plus	110001	117539	Probable peptide synthetase Nrp (peptide synthase)
AL123456		117568	G	T	intergenic			-	-	+	-	-	-	-	-	-	-	-	-	-	-	-	-					Located between Rv0101 (Probable peptide synthetase Nrp (peptide synthase)) and Rv0102 (Probable conserved integral membrane protein)
AL123456	Rv0103c	122109	A	G	non-synonymous	65T>C	Leu22Ser	+	+	+	+	+	+	+	+	+	+	+	+	+	+	+	+	ctpB	minus	122173	119915	Probable cation-transporter P-type ATPase B CtpB
AL123456	Rv0104	123520	T	C	non-synonymous	1204T>C	Tyr402His	+	+	+	+	+	+	+	+	+	+	+	+	+	+	+	+		plus	122317	123831	Conserved hypothetical protein
AL123456		123842	C	T	intergenic			+	+	+	+	+	+	+	+	+	+	+	+	+	+	+	+					Located between Rv0104 (Conserved hypothetical protein) and Rv0105c (50S ribosomal protein L28-1 RpmB1)
AL123456	Rv0107c	125830	G	GA	frameshift	4711dupT	Ser1571fs	+	+	+	+	+	+	+	+	+	+	+	+	+	+	+	+	ctpI	minus	130541	125643	Probable cation-transporter ATPase I CtpI
AL123456	Rv0107c	126097	G	A	non-synonymous	4445C>T	Thr1482Met	+	+	+	+	+	+	+	+	+	+	+	+	+	+	+	+	ctpI	minus	130541	125643	Probable cation-transporter ATPase I CtpI
AL123456	Rv0107c	126103	C	T	non-synonymous	4439G>A	Gly1480Glu	+	+	+	+	+	+	+	+	+	+	+	+	+	+	+	+	ctpI	minus	130541	125643	Probable cation-transporter ATPase I CtpI
AL123456	Rv0107c	126563	C	A	non-synonymous	3979G>T	Ala1327Ser	+	+	+	-	+	+	+	+	+	+	+	+	+	+	+	+	ctpI	minus	130541	125643	Probable cation-transporter ATPase I CtpI
AL123456	Rv0107c	126803	A	G	non-synonymous	3739T>C	Ser1247Pro	+	+	+	+	+	+	+	+	+	+	+	+	+	+	+	+	ctpI	minus	130541	125643	Probable cation-transporter ATPase I CtpI
AL123456	Rv0107c	127751	G	GA	frameshift	2790_2791insT	His931fs	-	-	-	+	-	-	-	-	-	-	-	-	-	-	-	-	ctpI	minus	130541	125643	Probable cation-transporter ATPase I CtpI
AL123456	Rv0107c	128587	G	C	non-synonymous	1955C>G	Ala652Gly	+	+	+	+	+	+	+	+	+	+	+	+	+	+	+	+	ctpI	minus	130541	125643	Probable cation-transporter ATPase I CtpI
AL123456	Rv0107c	128985	T	C	synonymous	1557A>G	Pro519Pro	-	-	-	+	+	-	-	-	-	-	-	-	-	-	-	-	ctpI	minus	130541	125643	Probable cation-transporter ATPase I CtpI
AL123456		130592	G	A	intergenic			-	-	-	-	-	-	-	-	+	+	+	+	+	-	-	-					Located between Rv0107c (Probable cation-transporter ATPase I CtpI) and Rv0108c (Hypothetical protein)
AL123456		131174	T	TG	intergenic			+	+	+	+	+	+	+	+	+	+	+	+	+	+	+	+					Located between Rv0108c (Hypothetical protein) and Rv0109 (PE-PGRS family protein PE_PGRS1)
AL123456	Rv0109	132417	C	G	non-synonymous	1036C>G	Arg346Gly	+	+	+	-	+	-	-	-	-	-	-	-	-	-	+	-	PE_PGRS1	plus	131382	132872	PE-PGRS family protein PE_PGRS1
AL123456	Rv0109	132596	GGGCGGGGCC	G	conservative in-frame deletion	1231_1239delGCCGGCGGG	Ala411_Gly413del	-	+	-	-	-	-	-	-	-	-	-	-	-	-	+	-	PE_PGRS1	plus	131382	132872	PE-PGRS family protein PE_PGRS1
AL123456		133839	C	T	intergenic			+	+	+	+	+	+	+	+	+	+	+	+	+	+	+	+					Located between Rv0110 (Probable conserved integral membrane protein) and Rv0111 (Possible transmembrane acyltransferase)
AL123456	Rv0111	135214	T	C	non-synonymous	1265T>C	Met422Thr	-	-	-	+	-	-	-	-	-	-	-	-	-	-	-	-		plus	133950	136007	Possible transmembrane acyltransferase
AL123456	Rv0111	135482	G	A	synonymous	1533G>A	Arg511Arg	-	-	-	+	+	-	-	-	-	-	-	-	-	-	-	-		plus	133950	136007	Possible transmembrane acyltransferase
AL123456	Rv0111	135928	G	A	non-synonymous	1979G>A	Ser660Asn	+	+	+	+	+	+	+	+	+	+	+	+	+	+	+	+		plus	133950	136007	Possible transmembrane acyltransferase
AL123456	Rv0112	136595	C	T	non-synonymous	307C>T	Arg103Cys	+	+	+	+	+	+	+	+	+	+	+	+	+	+	+	+	gca	plus	136289	137245	Possible GDP-mannose 4,6-dehydratase Gca (GDP-D-mannose dehydratase)
AL123456	Rv0112	137185	G	A	synonymous	897G>A	Gln299Gln	+	+	+	+	+	+	+	+	+	+	+	+	+	+	+	+	gca	plus	136289	137245	Possible GDP-mannose 4,6-dehydratase Gca (GDP-D-mannose dehydratase)
AL123456	Rv0113	137628	G	T	non-synonymous	310G>T	Ala104Ser	-	-	-	-	-	-	-	-	-	-	-	-	-	+	+	+	gmhA	plus	137319	137909	Probable sedoheptulose-7-phosphate isomerase GmhA (phosphoheptose isomerase)
AL123456	Rv0113	137881	A	G	non-synonymous	563A>G	Glu188Gly	-	-	-	-	-	-	-	-	-	+	+	+	+	-	-	-	gmhA	plus	137319	137909	Probable sedoheptulose-7-phosphate isomerase GmhA (phosphoheptose isomerase)
AL123456	Rv0114	138204	T	C	synonymous	264T>C	Asp88Asp	-	-	+	-	-	-	-	-	-	-	-	-	-	-	-	-	gmhB	plus	137941	138513	Possible D-alpha,beta-D-heptose-1,7-biphosphate phosphatase GmhB (D-glycero-D-manno-heptose 7-phosphate kinase)
AL123456	Rv0115	139556	A	AC	frameshift	1047dupC	Val350fs	+	+	+	+	+	+	+	+	+	+	+	+	+	+	+	+	hddA	plus	138513	139673	Possible D-alpha-D-heptose-7-phosphate kinase HddA
AL123456		139756	T	C	intergenic			+	+	+	+	+	+	+	+	+	+	+	+	+	+	+	+					Located between Rv0115 (Possible D-alpha-D-heptose-7-phosphate kinase HddA) and Rv0116c (Probable L,D-transpeptidase LdtA)
AL123456		140196	C	CCG	intergenic			-	+	-	+	+	-	-	-	+	+	+	+	+	-	+	-					Located between Rv0115 (Possible D-alpha-D-heptose-7-phosphate kinase HddA) and Rv0116c (Probable L,D-transpeptidase LdtA)
AL123456		141070	G	A	intergenic			-	-	-	-	-	-	+	+	-	-	-	-	-	-	-	-					Located between Rv0116c (Probable L,D-transpeptidase LdtA) and Rv0117 (Oxidative stress response regulatory protein OxyS)
AL123456	Rv0118c	143207	T	C	non-synonymous	670A>G	Ser224Gly	+	+	+	+	+	+	+	+	+	+	+	+	+	+	+	+	oxcA	minus	143876	142128	Probable oxalyl-CoA decarboxylase OxcA
AL123456	Rv0120c	145801	G	A	synonymous	1971C>T	Thr657Thr	-	-	+	-	-	-	-	-	-	-	-	-	-	-	-	-	fusA2	minus	147771	145627	Probable elongation factor G FusA2 (EF-G)
AL123456	Rv0120c	145802	G	A	non-synonymous	1970C>T	Thr657Ile	-	-	+	-	-	-	-	-	-	-	-	-	-	-	-	-	fusA2	minus	147771	145627	Probable elongation factor G FusA2 (EF-G)
AL123456	Rv0120c	146087	T	C	non-synonymous	1685A>G	Asn562Ser	+	+	+	+	+	+	+	+	+	+	+	+	+	+	+	+	fusA2	minus	147771	145627	Probable elongation factor G FusA2 (EF-G)
AL123456		147812	GC	G	intergenic			+	+	+	+	+	+	+	+	+	+	+	+	+	+	+	+					Located between Rv0120c (Probable elongation factor G FusA2 (EF-G)) and Rv0121c (Conserved protein)
AL123456	Rv0121c	148102	C	T	non-synonymous	241G>A	Asp81Asn	+	+	+	+	+	+	+	+	+	+	+	+	+	+	+	+		minus	148342	147908	Conserved protein
AL123456	Rv0123	149100	A	C	non-synonymous	245A>C	Lys82Thr	+	+	+	+	+	+	+	+	+	+	+	+	+	+	-	+		plus	148856	149224	Unknown protein
AL123456	Rv0124	149949	C	G	synonymous	417C>G	Gly139Gly	-	-	+	-	-	+	-	-	+	-	-	+	-	-	-	-	PE_PGRS2	plus	149533	150996	PE-PGRS family protein PE_PGRS2
AL123456	Rv0124	150229	A	G	non-synonymous	697A>G	Ile233Val	+	+	+	+	+	+	+	+	+	+	+	+	+	-	-	+	PE_PGRS2	plus	149533	150996	PE-PGRS family protein PE_PGRS2
AL123456	Rv0125	151452	A	C	non-synonymous	305A>C	Asp102Ala	-	-	-	-	-	-	-	-	-	-	-	-	-	-	+	-	pepA	plus	151148	152215	Probable serine protease PepA (serine proteinase) (MTB32A)
AL123456	Rv0125	151597	T	C	synonymous	450T>C	Gly150Gly	+	+	+	+	+	+	+	+	+	+	+	+	+	+	+	+	pepA	plus	151148	152215	Probable serine protease PepA (serine proteinase) (MTB32A)
AL123456	Rv0126	152494	C	T	synonymous	171C>T	Phe57Phe	+	+	+	+	+	+	+	+	+	+	+	+	+	+	+	+	treS	plus	152324	154129	Trehalose synthase TreS
AL123456	Rv0126	153735	T	C	non-synonymous	1412T>C	Val471Ala	-	-	+	-	-	-	-	-	-	-	-	-	-	-	-	-	treS	plus	152324	154129	Trehalose synthase TreS
AL123456	Rv0127	154283	T	C	non-synonymous	52T>C	Ser18Pro	+	+	+	+	+	+	+	+	+	+	+	+	+	+	+	+	mak	plus	154232	155599	Maltokinase Mak
AL123456	Rv0137c	165026	T	G	non-synonymous	235A>C	Thr79Pro	-	-	-	+	+	-	-	-	-	-	-	-	-	-	-	-	msrA	minus	165260	164712	Probable peptide methionine sulfoxide reductase MsrA (protein-methionine-S-oxide reductase) (peptide met(O) reductase)
AL123456	Rv0140	166932	A	G	non-synonymous	23A>G	Glu8Gly	-	-	-	-	-	-	-	-	+	+	+	+	+	-	-	-		plus	166910	167290	Conserved protein
AL123456	Rv0143c	170059	C	T	non-synonymous	124G>A	Gly42Ser	-	-	-	-	-	-	-	-	-	-	-	-	-	-	+	-		minus	170182	168704	Probable conserved transmembrane protein
AL123456	Rv0143c	170083	A	G	non-synonymous	100T>C	Phe34Leu	+	+	+	+	+	+	+	+	+	+	+	+	+	+	+	+		minus	170182	168704	Probable conserved transmembrane protein
AL123456	Rv0143c	170085	C	A	non-synonymous	98G>T	Arg33Leu	-	-	-	-	-	-	-	-	+	+	+	+	+	-	-	-		minus	170182	168704	Probable conserved transmembrane protein
AL123456	Rv0144	170472	G	C	non-synonymous	189G>C	Trp63Cys	-	-	+	-	-	-	-	-	-	-	-	-	-	-	-	-		plus	170284	171126	Probable transcriptional regulatory protein (possibly TetR-family)
AL123456	Rv0144	170907	A	C	synonymous	624A>C	Arg208Arg	+	+	+	+	+	+	+	+	+	+	+	+	+	+	+	+		plus	170284	171126	Probable transcriptional regulatory protein (possibly TetR-family)
AL123456	Rv0147	173567	G	T	synonymous	330G>T	Thr110Thr	-	-	-	-	-	-	-	-	-	-	-	-	-	+	+	+		plus	173238	174758	Probable aldehyde dehydrogenase (NAD+) dependent
AL123456	Rv0151c	177857	G	A	synonymous	1453C>T	Leu485Leu	-	+	-	+	+	+	+	+	-	+	+	+	+	-	+	-	PE1	minus	179309	177543	PE family protein PE1
AL123456	Rv0151c	178983	C	A	synonymous	327G>T	Ala109Ala	-	-	-	-	-	-	-	-	+	+	+	+	+	-	-	-	PE1	minus	179309	177543	PE family protein PE1
AL123456	Rv0156	184945	A	G	non-synonymous	223A>G	Thr75Ala	+	+	-	-	-	-	-	-	-	-	-	-	-	-	-	-	pntAb	plus	184723	185055	Probable NAD(P) transhydrogenase (subunit alpha) PntAb [second part; integral membrane protein] (pyridine nucleotide transhydrogenase subunit alpha) (nicotinamide nucleotide transhydrogenase subunit alpha)
AL123456	Rv0157	185905	T	TCGG	disruptive in-frame insertion	864_866dupCGG	Gly289dup	-	-	-	-	-	-	-	-	-	+	-	+	-	-	-	-	pntB	plus	185052	186479	Probable NAD(P) transhydrogenase (subunit beta) PntB [integral membrane protein] (pyridine nucleotide transhydrogenase subunit beta) (nicotinamide nucleotide transhydrogenase subunit beta)
AL123456	Rv0158	186993	C	G	non-synonymous	209C>G	Thr70Ser	-	-	+	-	-	-	-	-	-	-	-	-	-	-	-	-		plus	186785	187429	Probable transcriptional regulatory protein (possibly TetR-family)
AL123456	Rv0158	187081	C	T	synonymous	297C>T	Ser99Ser	-	-	-	-	-	-	+	+	-	-	-	-	-	-	-	-		plus	186785	187429	Probable transcriptional regulatory protein (possibly TetR-family)
AL123456	Rv0159c	188161	GA	G	frameshift	678delT	Pro227fs	-	-	-	-	+	-	-	-	-	-	-	-	-	-	-	-	PE3	minus	188839	187433	PE family protein PE3
AL123456	Rv0159c	188162	A	G	synonymous	678T>C	Asp226Asp	-	-	-	-	+	-	-	-	-	-	-	-	-	-	-	-	PE3	minus	188839	187433	PE family protein PE3
AL123456	Rv0159c	188800	T	C	non-synonymous	40A>G	Thr14Ala	+	+	+	+	+	+	+	+	+	+	+	+	+	+	+	+	PE3	minus	188839	187433	PE family protein PE3
AL123456	Rv0160c	189325	A	G	non-synonymous	1115T>C	Ile372Thr	+	+	-	-	-	-	-	-	-	-	-	-	-	-	-	-	PE4	minus	190439	188931	PE family protein PE4
AL123456	Rv0160c	189332	G	C	non-synonymous	1108C>G	Gln370Glu	-	-	-	-	-	-	+	+	-	-	-	-	-	-	-	-	PE4	minus	190439	188931	PE family protein PE4
AL123456	Rv0160c	189339	T	C	synonymous	1101A>G	Pro367Pro	-	-	-	-	-	-	-	-	-	-	-	-	-	-	-	+	PE4	minus	190439	188931	PE family protein PE4
AL123456	Rv0160c	189809	C	T	non-synonymous	631G>A	Ala211Thr	+	+	+	+	+	+	+	+	+	+	+	+	+	+	+	+	PE4	minus	190439	188931	PE family protein PE4
AL123456	Rv0160c	190358	C	A	non-synonymous	82G>T	Ala28Ser	-	-	-	+	+	-	-	-	-	-	-	-	-	-	-	-	PE4	minus	190439	188931	PE family protein PE4
AL123456	Rv0161	191908	G	T	synonymous	1302G>T	Ala434Ala	+	+	+	+	+	+	+	+	+	+	+	+	+	+	+	+		plus	190607	191956	Possible oxidoreductase
AL123456	Rv0163	193356	T	G	synonymous	240T>G	Arg80Arg	-	-	-	+	+	-	-	-	-	-	-	-	-	-	-	-		plus	193117	193572	Conserved protein
AL123456	Rv0164	194057	G	T	synonymous	432G>T	Leu144Leu	+	+	+	+	+	+	+	+	+	+	+	+	+	+	+	+	TB18.5	plus	193626	194111	Conserved protein TB18.5
AL123456	Rv0165c	194305	C	CGG	frameshift	510_511insCC	Gly171fs	+	+	+	+	+	+	+	+	+	+	+	+	+	+	+	+	mce1R	minus	194815	194144	Probable transcriptional regulatory protein Mce1R (probably GntR-family)
AL123456	Rv0165c	194681	G	C	synonymous	135C>G	Leu45Leu	+	+	+	+	+	+	+	+	+	+	+	+	+	+	+	+	mce1R	minus	194815	194144	Probable transcriptional regulatory protein Mce1R (probably GntR-family)
AL123456	Rv0166	195360	T	C	non-synonymous	368T>C	Val123Ala	+	+	+	+	+	+	+	+	+	+	+	+	+	+	+	+	fadD5	plus	194993	196657	Probable fatty-acid-CoA ligase FadD5 (fatty-acid-CoA synthetase) (fatty-acid-CoA synthase)
AL123456	Rv0166	196642	C	T	synonymous	1650C>T	Asn550Asn	+	+	+	+	+	+	+	+	+	+	+	+	+	+	+	+	fadD5	plus	194993	196657	Probable fatty-acid-CoA ligase FadD5 (fatty-acid-CoA synthetase) (fatty-acid-CoA synthase)
AL123456		196689	T	C	intergenic			-	-	-	+	+	-	-	-	-	-	-	-	-	-	-	-					Located between Rv0166 (Probable fatty-acid-CoA ligase FadD5 (fatty-acid-CoA synthetase) (fatty-acid-CoA synthase)) and Rv0167 (Conserved integral membrane protein YrbE1A)
AL123456	Rv0168	198099	T	C	non-synonymous	440T>C	Ile147Thr	-	-	-	+	+	-	-	-	-	-	-	-	-	-	-	-	yrbE1B	plus	197660	198529	Conserved integral membrane protein YrbE1B
AL123456	Rv0169	199470	T	G	non-synonymous	937T>G	Ser313Ala	+	+	+	+	+	+	+	+	+	+	+	+	+	+	+	+	mce1A	plus	198534	199898	Mce-family protein Mce1A
AL123456	Rv0170	200430	T	C	non-synonymous	536T>C	Ile179Thr	+	+	+	+	+	+	+	+	+	+	+	+	+	+	+	+	mce1B	plus	199895	200935	Mce-family protein Mce1B
AL123456	Rv0171	201567	G	C	non-synonymous	636G>C	Glu212Asp	+	+	+	+	+	+	+	+	+	+	+	+	+	+	+	+	mce1C	plus	200932	202479	Mce-family protein Mce1C
AL123456	Rv0174	205648	C	T	synonymous	418C>T	Leu140Leu	-	-	+	-	-	-	-	-	-	-	-	-	-	-	-	-	mce1F	plus	205231	206778	Mce-family protein Mce1F
AL123456	Rv0174	206229	T	C	synonymous	999T>C	Ser333Ser	+	+	+	+	+	-	-	-	-	+	-	+	+	+	+	+	mce1F	plus	205231	206778	Mce-family protein Mce1F
AL123456	Rv0174	206304	C	T	synonymous	1074C>T	Val358Val	+	+	-	-	-	-	-	-	-	-	-	-	-	-	-	-	mce1F	plus	205231	206778	Mce-family protein Mce1F
AL123456	Rv0174	206339	T	C	non-synonymous	1109T>C	Leu370Pro	+	+	+	+	+	+	+	+	+	+	+	+	+	+	+	+	mce1F	plus	205231	206778	Mce-family protein Mce1F
AL123456	Rv0174	206481	C	G	synonymous	1251C>G	Pro417Pro	+	+	+	+	+	+	+	-	-	+	+	+	+	+	+	+	mce1F	plus	205231	206778	Mce-family protein Mce1F
AL123456	Rv0174	206484	G	T	synonymous	1254G>T	Gly418Gly	+	+	+	+	+	+	+	-	-	+	+	+	+	+	+	+	mce1F	plus	205231	206778	Mce-family protein Mce1F
AL123456	Rv0175	207014	C	T	synonymous	201C>T	Ala67Ala	+	+	+	+	+	+	+	+	+	+	+	+	+	+	+	+		plus	206814	207455	Probable conserved Mce associated membrane protein
AL123456	Rv0176	207488	C	G	non-synonymous	37C>G	Pro13Ala	-	-	+	-	-	-	-	-	-	-	-	-	-	-	-	-		plus	207452	208420	Probable conserved Mce associated transmembrane protein
AL123456	Rv0176	207697	T	G	non-synonymous	246T>G	Ile82Met	-	-	-	-	-	-	-	-	-	-	-	-	-	+	+	+		plus	207452	208420	Probable conserved Mce associated transmembrane protein
AL123456	Rv0176	208316	AT	A	frameshift	867delT	Gln290fs	+	+	+	+	+	+	+	+	+	+	+	+	+	-	-	+		plus	207452	208420	Probable conserved Mce associated transmembrane protein
AL123456	Rv0176	208321	G	GC	frameshift	870_871insC	Ser291fs	+	+	+	+	+	+	+	+	+	+	+	+	+	+	-	+		plus	207452	208420	Probable conserved Mce associated transmembrane protein
AL123456	Rv0176	208322	T	G	non-synonymous	871T>G	Ser291Ala	+	+	+	+	+	+	+	+	+	+	+	+	+	+	-	+		plus	207452	208420	Probable conserved Mce associated transmembrane protein
AL123456	Rv0178	209424	G	A	non-synonymous	487G>A	Ala163Thr	+	+	+	+	+	+	+	+	+	+	+	+	+	+	+	+		plus	208938	209672	Probable conserved Mce associated membrane protein
AL123456	Rv0179c	210442	C	T	non-synonymous	371G>A	Arg124His	+	+	+	+	+	+	+	+	+	+	+	+	+	+	+	+	lprO	minus	210812	209703	Possible lipoprotein LprO
AL123456	Rv0183	214726	AT	A	frameshift	641delT	Leu214fs	+	+	+	+	+	+	+	+	+	+	+	+	+	+	+	+		plus	214088	214927	Possible lysophospholipase
AL123456	Rv0185	215800	T	G	non-synonymous	86T>G	Val29Gly	-	-	+	-	-	-	-	-	-	-	-	-	-	-	-	-		plus	215715	216224	Conserved hypothetical protein
AL123456	Rv0186	217201	T	C	synonymous	933T>C	Asn311Asn	+	+	+	+	+	+	+	+	+	+	+	+	+	+	+	+	bglS	plus	216269	218344	Probable beta-glucosidase BglS (gentiobiase) (cellobiase) (beta-D-glucoside glucohydrolase)
AL123456	Rv0186	218110	A	C	synonymous	1842A>C	Ala614Ala	-	-	-	+	+	-	-	-	-	-	-	-	-	-	-	-	bglS	plus	216269	218344	Probable beta-glucosidase BglS (gentiobiase) (cellobiase) (beta-D-glucoside glucohydrolase)
AL123456	Rv0187	218978	G	C	non-synonymous	274G>C	Glu92Gln	+	+	+	+	+	+	+	+	+	+	+	+	+	+	+	+		plus	218705	219367	Probable O-methyltransferase
AL123456	Rv0192	223747	C	CG	frameshift	188dupG	Gly65fs	-	+	-	+	+	-	-	-	+	+	+	+	-	-	+	-		plus	223564	224664	Conserved hypothetical protein
AL123456	Rv0192A	223747	C	CG	frameshift	145dupG	Ala49fs	-	+	-	+	+	-	-	-	+	+	+	+	-	-	+	-		plus	223607	223909	Conserved secreted protein
AL123456	Rv0192	223942	T	C	non-synonymous	379T>C	Ser127Pro	-	+	-	+	+	+	+	+	+	+	+	+	+	+	+	-		plus	223564	224664	Conserved hypothetical protein
AL123456	Rv0192	224025	C	T	synonymous	462C>T	Val154Val	-	+	-	-	-	-	-	-	-	-	-	-	-	-	-	-		plus	223564	224664	Conserved hypothetical protein
AL123456	Rv0193c	225169	T	TCG	frameshift	1401_1402dupCG	Glu468fs	-	+	+	+	+	+	+	+	+	+	+	+	+	+	+	+		minus	226571	224724	Hypothetical protein
AL123456	Rv0193c	225323	T	C	non-synonymous	1249A>G	Lys417Glu	+	+	+	+	+	+	+	+	+	+	+	+	+	+	+	+		minus	226571	224724	Hypothetical protein
AL123456	Rv0193c	225668	C	T	non-synonymous	904G>A	Gly302Ser	+	+	+	+	+	+	+	+	+	+	+	+	+	+	+	+		minus	226571	224724	Hypothetical protein
AL123456	Rv0194	227068	T	TCGCCGC	disruptive in-frame insertion	197_202dupCCGCCG	Ala66_Ala67dup	-	-	-	-	-	-	-	-	-	-	-	-	-	-	+	-		plus	226878	230462	Probable transmembrane multidrug efflux pump
AL123456	Rv0194	227098	T	C	non-synonymous	221T>C	Met74Thr	+	+	+	+	+	+	+	+	+	+	+	+	+	+	+	+		plus	226878	230462	Probable transmembrane multidrug efflux pump
AL123456	Rv0194	227485	G	T	non-synonymous	608G>T	Cys203Phe	-	-	-	+	+	-	-	-	-	-	-	-	-	-	-	-		plus	226878	230462	Probable transmembrane multidrug efflux pump
AL123456	Rv0194	227860	C	T	non-synonymous	983C>T	Pro328Leu	+	+	+	+	+	+	+	+	+	+	+	+	+	+	+	+		plus	226878	230462	Probable transmembrane multidrug efflux pump
AL123456		230576	G	GT	intergenic			+	+	+	+	+	+	+	+	+	+	+	+	+	+	+	+					Located between Rv0194 (Probable transmembrane multidrug efflux pump) and Rv0195 (Possible two component transcriptional regulatory protein (probably LuxR-family))
AL123456	Rv0195	231114	C	G	synonymous	216C>G	Ala72Ala	+	+	+	+	+	+	+	+	+	+	+	+	+	+	+	+		plus	230899	231534	Possible two component transcriptional regulatory protein (probably LuxR-family)
AL123456	Rv0195	231329	A	C	non-synonymous	431A>C	Asp144Ala	-	-	-	+	+	-	-	-	-	-	-	-	-	-	-	-		plus	230899	231534	Possible two component transcriptional regulatory protein (probably LuxR-family)
AL123456	Rv0196	231929	G	A	non-synonymous	283G>A	Ala95Thr	+	+	+	+	+	+	+	+	+	+	+	+	+	+	+	+		plus	231647	232231	Possible transcriptional regulatory protein
AL123456	Rv0197	233358	A	C	synonymous	1128A>C	Val376Val	+	+	+	+	+	+	+	+	+	+	+	+	+	+	+	+		plus	232231	234519	Possible oxidoreductase
AL123456	Rv0197	233364	G	C	non-synonymous	1134G>C	Arg378Ser	+	+	+	+	+	+	+	+	+	+	+	+	+	+	+	+		plus	232231	234519	Possible oxidoreductase
AL123456	Rv0197	234477	T	G	stop gained	2247T>G	Tyr749*	-	+	-	+	+	+	+	+	+	+	+	+	+	+	+	-		plus	232231	234519	Possible oxidoreductase
AL123456	Rv0197	234496	C	CGT	frameshift	2266_2267insGT	Pro756fs	-	+	-	+	+	+	+	+	+	+	+	+	+	+	+	-		plus	232231	234519	Possible oxidoreductase
AL123456	Rv0198c	235146	G	A	synonymous	1362C>T	Tyr454Tyr	+	+	+	+	+	+	+	+	+	+	+	+	+	+	+	+	zmp1	minus	236507	234516	Probable zinc metalloprotease Zmp1
AL123456	Rv0200	237552	G	A	non-synonymous	347G>A	Gly116Glu	+	+	+	+	+	+	+	+	+	+	+	+	+	+	+	+		plus	237206	237895	Possible conserved transmembrane protein
AL123456	Rv0205	243598	A	G	non-synonymous	215A>G	His72Arg	+	+	+	+	+	+	+	+	+	+	+	+	+	+	+	+		plus	243384	244487	Probable conserved transmembrane protein
AL123456	Rv0206c	245348	C	A	non-synonymous	1971G>T	Met657Ile	-	-	-	-	-	-	-	-	+	+	+	+	+	-	-	-	mmpL3	minus	247318	244484	Possible conserved transmembrane transport protein MmpL3
AL123456	Rv0206c	245921	G	C	non-synonymous	1398C>G	Asp466Glu	+	+	+	+	+	+	+	+	+	+	+	+	+	+	+	+	mmpL3	minus	247318	244484	Possible conserved transmembrane transport protein MmpL3
AL123456	Rv0206c	246169	A	T	non-synonymous	1150T>A	Phe384Ile	+	+	+	+	+	+	+	+	+	+	+	+	+	+	+	+	mmpL3	minus	247318	244484	Possible conserved transmembrane transport protein MmpL3
AL123456	Rv0206c	247252	G	A	synonymous	67C>T	Leu23Leu	+	+	+	-	+	+	+	+	+	+	+	+	+	+	+	+	mmpL3	minus	247318	244484	Possible conserved transmembrane transport protein MmpL3
AL123456	Rv0208c	248738	C	T	non-synonymous	169G>A	Ala57Thr	-	-	+	-	-	-	-	-	-	-	-	-	-	-	-	-		minus	248906	248115	Hypothetical methlytransferase (methylase)
AL123456	Rv0209	249522	T	C	non-synonymous	485T>C	Val162Ala	+	+	+	+	+	+	+	+	+	+	+	+	+	+	+	+		plus	249038	250123	Hypothetical protein
AL123456	Rv0210	251575	G	A	non-synonymous	1456G>A	Ala486Thr	+	+	+	+	+	+	+	+	+	+	+	+	+	+	+	+		plus	250120	251598	Hypothetical protein
AL123456		251669	T	C	intergenic			+	+	+	+	+	+	+	+	+	+	+	+	+	+	+	+					Located between Rv0210 (Hypothetical protein) and Rv0211 (Probable iron-regulated phosphoenolpyruvate carboxykinase [GTP] PckA (phosphoenolpyruvate carboxylase) (PEPCK)(pep carboxykinase))
AL123456	Rv0212c	254248	G	A	synonymous	393C>T	Asp131Asp	-	-	+	-	-	-	-	-	-	-	-	-	-	-	-	-	nadR	minus	254640	253669	Possible transcriptional regulatory protein NadR (probably AsnC-family)
AL123456	Rv0214	256182	G	C	non-synonymous	119G>C	Gly40Ala	-	+	+	+	+	+	+	+	+	+	+	+	+	+	+	+	fadD4	plus	256064	257677	Probable fatty-acid-CoA ligase FadD4 (fatty-acid-CoA synthetase) (fatty-acid-CoA synthase)
AL123456	Rv0214	257188	C	T	synonymous	1125C>T	Ser375Ser	-	-	-	-	-	-	-	-	-	-	-	-	-	+	-	-	fadD4	plus	256064	257677	Probable fatty-acid-CoA ligase FadD4 (fatty-acid-CoA synthetase) (fatty-acid-CoA synthase)
AL123456		258902	C	A	intergenic			+	+	+	+	+	+	+	+	+	+	+	+	+	+	+	+					Located between Rv0215c (Probable acyl-CoA dehydrogenase FadE3) and Rv0216 (Double hotdog hydratase)
AL123456	Rv0216	259202	T	C	non-synonymous	290T>C	Leu97Pro	-	-	-	+	+	-	-	-	-	-	-	-	-	-	-	-		plus	258913	259926	Double hotdog hydratase
AL123456	Rv0217c	260282	G	T	non-synonymous	550C>A	Pro184Thr	+	+	-	+	+	+	+	+	+	+	+	+	+	+	+	+	lipW	minus	260831	259923	Possible esterase LipW
AL123456	Rv0218	261869	T	C	non-synonymous	946T>C	Cys316Arg	-	+	-	+	+	+	+	+	+	+	+	+	+	-	+	-		plus	260924	262252	Probable conserved transmembrane protein
AL123456	Rv0219	262465	C	T	non-synonymous	212C>T	Ala71Val	-	-	-	-	-	-	-	+	-	-	-	-	-	-	-	-		plus	262254	262802	Probable conserved transmembrane protein
AL123456	Rv0220	262914	G	C	non-synonymous	103G>C	Gly35Arg	-	-	-	-	-	-	+	+	-	-	-	-	-	-	-	-	lipC	plus	262812	264023	Probable esterase LipC
AL123456	Rv0220	263694	G	C	non-synonymous	883G>C	Glu295Gln	-	-	-	-	-	-	+	+	-	-	-	-	-	-	-	-	lipC	plus	262812	264023	Probable esterase LipC
AL123456	Rv0221	264755	A	G	non-synonymous	689A>G	His230Arg	-	-	-	-	-	-	-	-	-	+	-	-	-	-	-	-		plus	264067	265476	Possible triacylglycerol synthase (diacylglycerol acyltransferase)
AL123456	Rv0223c	266743	C	CG	frameshift	1021_1022insC	Gly341fs	+	+	+	-	+	+	+	+	+	+	+	+	+	+	-	-		minus	267764	266301	Probable aldehyde dehydrogenase
AL123456	Rv0223c	267071	C	A	non-synonymous	694G>T	Gly232Cys	-	-	-	-	-	-	-	-	-	-	-	-	-	+	+	+		minus	267764	266301	Probable aldehyde dehydrogenase
AL123456		268633	A	C	intergenic			-	-	-	-	-	-	-	-	-	-	-	-	-	+	+	+					Located between Rv0224c (Possible methyltransferase (methylase)) and Rv0225 (Possible conserved protein)
AL123456	Rv0226c	271050	A	C	non-synonymous	515T>G	Leu172Arg	-	-	-	-	-	-	-	-	-	-	-	-	-	+	+	+		minus	271564	269834	Probable conserved transmembrane protein
AL123456	Rv0228	273142	G	C	non-synonymous	88G>C	Gly30Arg	+	+	-	-	-	-	-	-	-	-	-	-	-	-	-	-		plus	273055	274278	Probable integral membrane acyltransferase
AL123456	Rv0228	273558	C	G	synonymous	504C>G	Ser168Ser	+	+	+	+	+	+	+	+	+	+	+	+	+	+	+	+		plus	273055	274278	Probable integral membrane acyltransferase
AL123456	Rv0230c	275367	G	T	non-synonymous	597C>A	Asp199Glu	+	+	+	+	+	+	+	+	+	+	+	+	+	+	+	+	php	minus	275963	274983	Probable phosphotriesterase Php (parathion hydrolase) (PTE) (aryldialkylphosphatase) (paraoxonase) (a-esterase) (aryltriphosphatase) (paraoxon hydrolase)
AL123456	Rv0231	276270	T	C	synonymous	213T>C	Asp71Asp	-	-	-	-	-	-	+	+	-	-	-	-	-	-	-	-	fadE4	plus	276058	277764	Probable acyl-CoA dehydrogenase FadE4
AL123456	Rv0232	278389	C	CGCT	conservative in-frame insertion	502_504dupCTG	Leu168dup	-	-	-	-	-	-	+	+	-	-	-	-	-	-	-	-		plus	277899	278588	Probable transcriptional regulatory protein (probably TetR/AcrR-family)
AL123456	Rv0233	278681	C	G	non-synonymous	97C>G	His33Asp	+	+	+	+	+	+	+	+	+	+	+	+	+	+	+	+	nrdB	plus	278585	279529	Ribonucleoside-diphosphate reductase (beta chain) NrdB (ribonucleotide reductase small chain)
AL123456	Rv0235c	282036	G	T	synonymous	579C>A	Gly193Gly	+	+	+	+	+	+	+	+	+	+	+	+	+	+	+	+		minus	282614	281166	Probable conserved transmembrane protein
AL123456	Rv0236c	283614	T	C	non-synonymous	3238A>G	Ser1080Gly	-	+	-	+	+	+	+	+	+	+	+	+	+	+	+	+	aftD	minus	286851	282649	Possible arabinofuranosyltransferase AftD
AL123456	Rv0236c	284038	C	A	non-synonymous	2814G>T	Leu938Phe	-	-	-	-	-	-	-	-	-	-	-	-	-	-	+	-	aftD	minus	286851	282649	Possible arabinofuranosyltransferase AftD
AL123456	Rv0236c	285046	A	C	synonymous	1806T>G	Gly602Gly	-	+	+	+	+	+	+	+	+	+	+	+	+	+	+	+	aftD	minus	286851	282649	Possible arabinofuranosyltransferase AftD
AL123456	Rv0236c	285772	A	C	synonymous	1080T>G	Pro360Pro	-	+	+	+	+	+	+	+	+	+	+	+	+	-	+	+	aftD	minus	286851	282649	Possible arabinofuranosyltransferase AftD
AL123456	Rv0236c	285871	A	G	synonymous	981T>C	Val327Val	+	+	+	+	+	+	+	+	+	+	+	+	+	+	+	+	aftD	minus	286851	282649	Possible arabinofuranosyltransferase AftD
AL123456	Rv0240	289435	G	T	non-synonymous	91G>T	Ala31Ser	+	+	+	+	+	+	+	+	+	+	+	+	+	+	+	+	vapC24	plus	289345	289782	Possible toxin VapC24. Contains PIN domain.
AL123456	Rv0241c	290163	CT	C	frameshift	491delA	Lys164fs	-	+	+	+	+	+	+	+	+	+	+	+	+	+	+	-	htdX	minus	290654	289812	Probable 3-hydroxyacyl-thioester dehydratase HtdX
AL123456	EBG00000313378	293628	A	AC	non-coding	30dupC		-	+	+	+	+	+	+	+	+	+	+	+	+	+	+	-
AL123456	Rv0248c	299183	T	C	non-synonymous	1621A>G	Ile541Val	-	-	+	-	-	-	-	-	-	-	-	-	-	-	-	-		minus	300803	298863	Probable succinate dehydrogenase [iron-sulfur subunit] (succinic dehydrogenase)
AL123456		301687	C	T	intergenic			+	+	+	+	+	+	+	+	+	+	+	+	+	+	+	+					Located between Rv0249c (Probable succinate dehydrogenase [membrane anchor subunit] (succinic dehydrogenase)) and Rv0250c (Conserved protein)
AL123456	Rv0252	303039	C	T	synonymous	174C>T	Gly58Gly	+	+	+	+	+	+	+	+	+	+	+	+	+	+	+	+	nirB	plus	302866	305427	Probable nitrite reductase [NAD(P)H] large subunit [FAD flavoprotein] NirB
AL123456	Rv0252	304053	C	G	synonymous	1188C>G	Ala396Ala	-	-	-	-	-	-	+	+	-	-	-	-	-	-	-	-	nirB	plus	302866	305427	Probable nitrite reductase [NAD(P)H] large subunit [FAD flavoprotein] NirB
AL123456	Rv0252	304902	C	T	synonymous	2037C>T	Arg679Arg	+	+	+	+	+	+	+	+	+	+	+	+	+	+	+	+	nirB	plus	302866	305427	Probable nitrite reductase [NAD(P)H] large subunit [FAD flavoprotein] NirB
AL123456	Rv0252	304923	A	G	synonymous	2058A>G	Lys686Lys	+	+	+	+	+	+	+	+	+	+	+	+	+	+	+	+	nirB	plus	302866	305427	Probable nitrite reductase [NAD(P)H] large subunit [FAD flavoprotein] NirB
AL123456	Rv0253	305622	C	T	non-synonymous	170C>T	Ala57Val	+	+	+	+	+	+	+	+	+	+	+	+	+	+	+	+	nirD	plus	305453	305809	Probable nitrite reductase [NAD(P)H] small subunit NirD
AL123456	Rv0254c	305847	G	A	non-synonymous	503C>T	Ala168Val	-	-	-	-	-	-	-	-	-	-	-	-	-	-	+	-	cobU	minus	306349	305825	Probable bifunctional cobalamin biosynthesis protein CobU: cobinamide kinase + cobinamide phosphate guanylyltransferase
AL123456	Rv0254c	306152	G	T	synonymous	198C>A	Val66Val	-	-	-	+	+	-	-	-	-	-	-	-	-	-	-	-	cobU	minus	306349	305825	Probable bifunctional cobalamin biosynthesis protein CobU: cobinamide kinase + cobinamide phosphate guanylyltransferase
AL123456	Rv0257	309765	C	T	stop gained	67C>T	Arg23*	+	+	+	+	+	+	+	+	+	+	+	+	+	+	+	+		plus	309699	310073	Conserved hypothetical protein
AL123456	Rv0259c	310973	G	A	non-synonymous	545C>T	Ala182Val	+	+	+	+	+	+	+	+	+	+	+	+	+	+	+	+		minus	311517	310774	Conserved hypothetical protein
AL123456	Rv0260c	311555	C	T	non-synonymous	1105G>A	Gly369Ser	-	-	-	-	-	-	-	-	-	-	-	-	-	+	+	+		minus	312659	311514	Possible transcriptional regulatory protein
AL123456	Rv0260c	311613	G	T	synonymous	1047C>A	Val349Val	+	+	+	+	+	+	+	+	+	+	+	+	+	+	+	+		minus	312659	311514	Possible transcriptional regulatory protein
AL123456	Rv0260c	311728	C	T	non-synonymous	932G>A	Gly311Glu	+	+	+	+	+	+	+	+	+	+	+	+	+	+	+	+		minus	312659	311514	Possible transcriptional regulatory protein
AL123456	Rv0260c	311790	C	G	synonymous	870G>C	Val290Val	+	+	-	-	-	-	-	-	-	-	-	-	-	-	-	-		minus	312659	311514	Possible transcriptional regulatory protein
AL123456	Rv0261c	313478	G	C	non-synonymous	691C>G	Pro231Ala	-	-	-	+	+	-	-	-	-	-	-	-	-	-	-	-	narK3	minus	314168	312759	Probable integral membrane nitrite extrusion protein NarK3 (nitrite facilitator)
AL123456	Rv0266c	318636	A	G	non-synonymous	2519T>C	Leu840Pro	-	-	+	-	-	-	-	-	-	-	-	-	-	-	-	-	oplA	minus	321154	317525	Probable 5-oxoprolinase OplA (5-oxo-L-prolinase) (pyroglutamase) (5-OPASE)
AL123456	Rv0266c	320180	A	G	synonymous	975T>C	Ile325Ile	+	+	+	+	+	+	+	+	+	+	+	+	+	+	+	+	oplA	minus	321154	317525	Probable 5-oxoprolinase OplA (5-oxo-L-prolinase) (pyroglutamase) (5-OPASE)
AL123456		323306	A	G	intergenic			+	+	+	+	+	+	+	+	+	+	+	+	+	+	+	+					Located between Rv0268c (Hypothetical protein) and Rv0269c (Conserved hypothetical protein)
AL123456	Rv0269c	323564	A	C	non-synonymous	968T>G	Ile323Ser	-	-	-	+	+	-	-	-	-	-	-	-	-	-	-	-		minus	324531	323338	Conserved hypothetical protein
AL123456	Rv0270	325505	T	C	synonymous	939T>C	Val313Val	+	+	+	+	+	+	+	+	+	+	+	+	+	+	+	+	fadD2	plus	324567	326249	Probable fatty-acid-CoA ligase FadD2 (fatty-acid-CoA synthetase) (fatty-acid-CoA synthase)
AL123456	Rv0270	325634	G	C	synonymous	1068G>C	Leu356Leu	-	-	+	-	-	-	-	-	-	-	-	-	-	-	-	-	fadD2	plus	324567	326249	Probable fatty-acid-CoA ligase FadD2 (fatty-acid-CoA synthetase) (fatty-acid-CoA synthase)
AL123456	Rv0270	325768	TCCTCGACGAGAAC	T	frameshift	1203_1215delCCTCGACGAGAAC	Ile401fs	-	+	-	-	-	-	-	-	-	-	-	-	-	-	-	-	fadD2	plus	324567	326249	Probable fatty-acid-CoA ligase FadD2 (fatty-acid-CoA synthetase) (fatty-acid-CoA synthase)
AL123456	Rv0271c	326552	G	T	non-synonymous	1910C>A	Thr637Asn	-	-	-	-	-	-	-	-	+	+	+	+	+	-	-	-	fadE6	minus	328461	326266	Probable acyl-CoA dehydrogenase FadE6
AL123456	Rv0272c	328916	G	T	non-synonymous	793C>A	Pro265Thr	+	+	+	+	+	+	+	+	+	+	+	+	+	+	+	+		minus	329708	328575	Unknown protein
AL123456	Rv0275c	331588	G	A	non-synonymous	71C>T	Ser24Leu	+	+	+	+	+	+	+	+	+	+	+	+	+	+	+	+		minus	331658	330933	Possible transcriptional regulatory protein (possibly TetR-family)
AL123456	Rv0277A	333205	C	G	non-coding	213G>C		-	-	-	-	-	-	+	+	-	-	-	-	-	-	-	-	vapB25	minus	333417	333160	Possible antitoxin VapB25
AL123456	Rv0277A	333212	G	C	non-coding	206C>G		+	+	+	+	+	+	+	+	+	+	+	+	+	+	+	+	vapB25	minus	333417	333160	Possible antitoxin VapB25
AL123456	Rv0277A	333254	G	C	non-coding	164C>G		-	-	-	-	-	-	-	+	-	-	-	-	-	-	-	-	vapB25	minus	333417	333160	Possible antitoxin VapB25
AL123456	Rv0277A	333259	A	G	non-coding	159T>C		-	-	-	-	-	-	-	+	-	-	-	-	-	-	-	-	vapB25	minus	333417	333160	Possible antitoxin VapB25
AL123456	Rv0277A	333265	G	C	non-coding	153C>G		-	-	-	-	-	-	-	+	-	-	-	-	-	-	-	-	vapB25	minus	333417	333160	Possible antitoxin VapB25
AL123456	Rv0277A	333277	C	G	non-coding	141G>C		-	-	-	-	-	-	-	+	-	-	-	-	-	-	-	-	vapB25	minus	333417	333160	Possible antitoxin VapB25
AL123456	Rv0277A	333291	TAC	T	non-coding	125_126delGT		-	-	-	-	-	-	-	+	-	-	-	-	-	-	-	-	vapB25	minus	333417	333160	Possible antitoxin VapB25
AL123456	Rv0277A	333292	A	G	non-coding	126T>C		+	+	+	+	+	+	+	-	+	+	+	+	+	+	+	+	vapB25	minus	333417	333160	Possible antitoxin VapB25
AL123456	Rv0277A	333394	C	G	non-coding	24G>C		+	+	+	+	+	+	+	+	+	+	+	+	+	+	-	+	vapB25	minus	333417	333160	Possible antitoxin VapB25
AL123456	Rv0278c	333672	CA	C	frameshift	2638delT	Cys880fs	-	+	-	-	+	-	-	-	-	-	-	-	-	-	-	+	PE_PGRS3	minus	336310	333437	PE-PGRS family protein PE_PGRS3
AL123456	Rv0278c	333786	G	C	non-synonymous	2525C>G	Ala842Gly	-	-	-	-	-	-	-	-	+	+	+	+	+	-	-	-	PE_PGRS3	minus	336310	333437	PE-PGRS family protein PE_PGRS3
AL123456	Rv0278c	333789	G	T	non-synonymous	2522C>A	Ser841Tyr	-	-	-	-	-	-	-	-	+	+	+	+	+	-	-	-	PE_PGRS3	minus	336310	333437	PE-PGRS family protein PE_PGRS3
AL123456	Rv0278c	333892	G	C	non-synonymous	2419C>G	Arg807Gly	-	+	-	-	+	+	+	+	-	+	+	+	+	-	+	-	PE_PGRS3	minus	336310	333437	PE-PGRS family protein PE_PGRS3
AL123456	Rv0278c	335654	G	A	synonymous	657C>T	Gly219Gly	-	+	-	-	-	-	-	-	-	-	-	-	-	-	-	-	PE_PGRS3	minus	336310	333437	PE-PGRS family protein PE_PGRS3
AL123456	Rv0278c	335657	G	A	synonymous	654C>T	Gly218Gly	-	+	-	-	-	-	-	-	-	-	-	-	-	-	-	-	PE_PGRS3	minus	336310	333437	PE-PGRS family protein PE_PGRS3
AL123456	Rv0279c	336683	G	T	synonymous	2391C>A	Val797Val	-	-	-	-	+	-	-	-	-	-	-	-	-	-	-	-	PE_PGRS4	minus	339073	336560	PE-PGRS family protein PE_PGRS4
AL123456	Rv0279c	336684	A	G	non-synonymous	2390T>C	Val797Ala	-	-	-	-	+	-	-	-	-	-	-	-	-	-	-	-	PE_PGRS4	minus	339073	336560	PE-PGRS family protein PE_PGRS4
AL123456	Rv0279c	337820	G	A	synonymous	1254C>T	Gly418Gly	-	-	-	-	-	+	+	-	+	-	-	+	-	-	-	-	PE_PGRS4	minus	339073	336560	PE-PGRS family protein PE_PGRS4
AL123456	Rv0279c	337843	C	T	non-synonymous	1231G>A	Gly411Ser	-	-	-	-	-	+	-	-	-	-	-	-	-	-	-	-	PE_PGRS4	minus	339073	336560	PE-PGRS family protein PE_PGRS4
AL123456	Rv0279c	337959	A	C	non-synonymous	1115T>G	Ile372Ser	-	+	-	-	+	+	-	-	+	+	+	+	-	-	+	-	PE_PGRS4	minus	339073	336560	PE-PGRS family protein PE_PGRS4
AL123456	Rv0279c	338020	A	C	non-synonymous	1054T>G	Cys352Gly	-	+	-	-	+	+	-	+	+	+	+	+	+	-	+	-	PE_PGRS4	minus	339073	336560	PE-PGRS family protein PE_PGRS4
AL123456	Rv0279c	338100	T	C	non-synonymous	974A>G	Asn325Ser	-	+	-	-	+	+	-	-	-	+	+	+	+	-	+	-	PE_PGRS4	minus	339073	336560	PE-PGRS family protein PE_PGRS4
AL123456	Rv0279c	338453	A	G	synonymous	621T>C	Ala207Ala	-	+	-	+	+	+	-	-	+	+	+	+	+	-	+	-	PE_PGRS4	minus	339073	336560	PE-PGRS family protein PE_PGRS4
AL123456	Rv0279c	338844	A	G	non-synonymous	230T>C	Val77Ala	-	-	-	-	-	-	-	-	-	-	-	-	-	+	-	-	PE_PGRS4	minus	339073	336560	PE-PGRS family protein PE_PGRS4
AL123456	Rv0279c	338845	C	T	non-synonymous	229G>A	Val77Met	-	-	-	-	-	-	-	-	-	-	-	-	-	+	-	-	PE_PGRS4	minus	339073	336560	PE-PGRS family protein PE_PGRS4
AL123456		339337	C	T	intergenic			+	+	+	+	+	+	+	+	+	+	+	+	+	+	+	+					Located between Rv0279c (PE-PGRS family protein PE_PGRS4) and Rv0280 (PPE family protein PPE3)
AL123456	Rv0280	340372	T	C	non-synonymous	1009T>C	Ser337Pro	-	-	-	+	+	+	+	+	+	+	+	+	+	-	-	-	PPE3	plus	339364	340974	PPE family protein PPE3
AL123456	Rv0282	342146	A	C	non-synonymous	17A>C	Glu6Ala	+	+	+	+	+	+	+	+	+	+	+	+	+	+	+	+	eccA3	plus	342130	344025	ESX conserved component EccA3. ESX-3 type VII secretion system protein.
AL123456	Rv0282	343152	C	G	synonymous	1023C>G	Leu341Leu	+	+	+	+	+	+	+	+	+	+	+	+	+	+	+	+	eccA3	plus	342130	344025	ESX conserved component EccA3. ESX-3 type VII secretion system protein.
AL123456	Rv0282	343281	G	C	synonymous	1152G>C	Ala384Ala	+	+	+	+	+	+	+	+	+	+	+	+	+	+	+	+	eccA3	plus	342130	344025	ESX conserved component EccA3. ESX-3 type VII secretion system protein.
AL123456	Rv0284	346053	C	T	non-synonymous	419C>T	Pro140Leu	+	+	-	-	-	-	-	-	-	-	-	-	-	-	-	-	eccC3	plus	345635	349627	ESX conserved component EccC3. ESX-3 type VII secretion system protein. Possible membrane protein.
AL123456	Rv0284	346187	G	T	non-synonymous	553G>T	Val185Leu	-	-	+	-	-	-	-	-	-	-	-	-	-	-	-	-	eccC3	plus	345635	349627	ESX conserved component EccC3. ESX-3 type VII secretion system protein. Possible membrane protein.
AL123456	Rv0284	346275	C	G	non-synonymous	641C>G	Pro214Arg	+	+	+	+	+	+	+	+	+	+	+	+	+	+	+	+	eccC3	plus	345635	349627	ESX conserved component EccC3. ESX-3 type VII secretion system protein. Possible membrane protein.
AL123456	Rv0284	347416	C	T	synonymous	1782C>T	Phe594Phe	-	-	+	-	-	-	-	-	-	-	-	-	-	-	-	-	eccC3	plus	345635	349627	ESX conserved component EccC3. ESX-3 type VII secretion system protein. Possible membrane protein.
AL123456	Rv0284	347606	C	T	non-synonymous	1972C>T	Pro658Ser	-	-	-	-	-	-	+	+	-	-	-	-	-	-	-	-	eccC3	plus	345635	349627	ESX conserved component EccC3. ESX-3 type VII secretion system protein. Possible membrane protein.
AL123456	Rv0285	349733	C	T	non-synonymous	110C>T	Ala37Val	-	+	-	-	-	-	-	-	-	-	-	-	-	-	-	-	PE5	plus	349624	349932	PE family protein PE5
AL123456	Rv0286	350489	G	C	synonymous	555G>C	Ala185Ala	+	+	+	+	+	+	+	+	+	+	+	+	+	+	+	+	PPE4	plus	349935	351476	PPE family protein PPE4
AL123456	Rv0291	355074	C	T	non-synonymous	577C>T	Leu193Phe	+	+	+	+	+	+	-	-	+	+	+	+	+	+	+	+	mycP3	plus	354498	355883	Probable membrane-anchored mycosin MycP3 (serine protease) (subtilisin-like protease) (subtilase-like) (mycosin-3)
AL123456	Rv0291	355548	G	A	non-synonymous	1051G>A	Val351Met	+	+	-	-	-	-	-	-	-	-	-	-	-	-	-	-	mycP3	plus	354498	355883	Probable membrane-anchored mycosin MycP3 (serine protease) (subtilisin-like protease) (subtilase-like) (mycosin-3)
AL123456	Rv0292	356528	A	G	non-synonymous	649A>G	Asn217Asp	+	+	+	+	+	+	+	+	+	+	+	+	+	+	+	+	eccE3	plus	355880	356875	ESX conserved component EccE3. ESX-3 type VII secretion system protein. Probable transmembrane protein.
AL123456	Rv0294	358284	C	CG	frameshift	117dupG	Pro40fs	+	+	-	-	-	-	-	-	-	-	-	-	-	-	-	-	tam	plus	358171	358956	Probable trans-aconitate methyltransferase Tam
AL123456	Rv0294	358856	A	C	non-synonymous	686A>C	Asn229Thr	-	-	+	-	-	-	-	-	-	-	-	-	-	-	-	-	tam	plus	358171	358956	Probable trans-aconitate methyltransferase Tam
AL123456	Rv0297	362892	C	CCGG	conservative in-frame insertion	1573_1575dupGGC	Gly525dup	-	+	-	-	-	-	-	-	-	-	-	-	-	-	-	-	PE_PGRS5	plus	361334	363109	PE-PGRS family protein PE_PGRS5
AL123456		364498	T	TGG	intergenic			-	-	-	-	-	-	-	-	+	-	-	+	-	-	-	-					Located between Rv0301 (Possible toxin VapC2) and Rv0302 (Probable transcriptional regulatory protein (probably TetR/AcrR-family))
AL123456	Rv0302	364782	G	C	non-synonymous	178G>C	Gly60Arg	-	-	-	+	-	-	-	-	-	-	-	-	-	-	-	-		plus	364605	365237	Probable transcriptional regulatory protein (probably TetR/AcrR-family)
AL123456	Rv0303	365572	C	A	non-synonymous	339C>A	His113Gln	-	-	-	-	-	-	+	+	-	-	-	-	-	-	-	-		plus	365234	366142	Probable dehydrogenase/reductase
AL123456	Rv0303	365769	C	A	non-synonymous	536C>A	Thr179Lys	-	-	-	-	-	-	-	-	-	-	-	-	-	-	-	+		plus	365234	366142	Probable dehydrogenase/reductase
AL123456	Rv0303	366010	G	C	synonymous	777G>C	Pro259Pro	+	+	-	-	-	-	-	-	-	-	-	-	-	-	-	-		plus	365234	366142	Probable dehydrogenase/reductase
AL123456	Rv0304c	366342	T	G	synonymous	6423A>C	Val2141Val	-	-	-	-	-	-	-	+	-	-	-	-	-	-	-	-	PPE5	minus	372764	366150	PPE family protein PPE5
AL123456	Rv0304c	366784	C	T	non-synonymous	5981G>A	Ser1994Asn	-	-	-	-	-	-	-	-	-	-	-	-	-	-	+	-	PPE5	minus	372764	366150	PPE family protein PPE5
AL123456	Rv0304c	366785	T	C	non-synonymous	5980A>G	Ser1994Gly	-	-	-	-	-	-	-	-	-	-	-	-	-	-	+	-	PPE5	minus	372764	366150	PPE family protein PPE5
AL123456	Rv0304c	366786	G	A	synonymous	5979C>T	Gly1993Gly	-	-	-	-	-	-	-	-	-	-	-	-	-	-	+	-	PPE5	minus	372764	366150	PPE family protein PPE5
AL123456	Rv0304c	367471	G	A	non-synonymous	5294C>T	Ser1765Phe	+	+	+	+	+	+	+	+	+	+	+	+	+	+	+	+	PPE5	minus	372764	366150	PPE family protein PPE5
AL123456	Rv0304c	368168	C	T	non-synonymous	4597G>A	Gly1533Ser	+	+	+	+	+	+	+	+	+	+	+	+	+	+	+	+	PPE5	minus	372764	366150	PPE family protein PPE5
AL123456	Rv0304c	369506	C	G	non-synonymous	3259G>C	Gly1087Arg	+	+	+	+	+	+	+	+	+	+	+	+	+	+	-	+	PPE5	minus	372764	366150	PPE family protein PPE5
AL123456	Rv0304c	369704	A	C	non-synonymous	3061T>G	Phe1021Val	+	+	+	-	+	-	-	-	-	-	-	-	-	+	+	+	PPE5	minus	372764	366150	PPE family protein PPE5
AL123456	Rv0304c	369765	GC	G	frameshift	2999delG	Gly1000fs	+	+	+	+	+	+	+	+	+	+	+	+	+	+	+	+	PPE5	minus	372764	366150	PPE family protein PPE5
AL123456	Rv0304c	372149	G	A	synonymous	616C>T	Leu206Leu	+	+	+	+	+	+	+	+	+	+	+	+	+	-	+	+	PPE5	minus	372764	366150	PPE family protein PPE5
AL123456		372784	C	T	intergenic			-	-	+	-	-	-	-	-	-	-	-	-	-	-	-	-					Located between Rv0304c (PPE family protein PPE5) and Rv0305c (PPE family protein PPE6)
AL123456	Rv0305c	372913	A	C	synonymous	2799T>G	Gly933Gly	+	+	+	+	+	+	+	+	+	+	+	+	+	+	+	+	PPE6	minus	375711	372820	PPE family protein PPE6
AL123456	Rv0305c	373282	TA	T	frameshift	2429delT	Leu810fs	+	+	+	-	+	+	+	+	+	+	+	+	+	+	+	+	PPE6	minus	375711	372820	PPE family protein PPE6
AL123456	Rv0305c	373472	G	GAGTTTCCGATGCCCC	conservative in-frame insertion	2225_2239dupGGGGCATCGGAAACT	Trp742_Asn746dup	-	-	-	+	-	-	-	-	-	-	-	-	-	-	-	-	PPE6	minus	375711	372820	PPE family protein PPE6
AL123456	Rv0305c	373963	GT	G	frameshift	1748delA	Asn583fs	-	-	-	-	-	-	-	-	+	+	+	+	+	-	-	-	PPE6	minus	375711	372820	PPE family protein PPE6
AL123456	Rv0305c	374206	G	GC	frameshift	1505dupG	Val503fs	-	-	-	+	+	-	-	-	-	-	-	-	-	-	-	-	PPE6	minus	375711	372820	PPE family protein PPE6
AL123456		375745	G	T	intergenic			-	-	-	-	-	-	-	-	-	-	-	-	-	+	-	-					Located between Rv0305c (PPE family protein PPE6) and Rv0306 (Putative oxidoreductase)
AL123456	Rv0307c	376774	T	C	synonymous	282A>G	Ala94Ala	+	+	+	+	+	+	+	+	+	+	+	+	+	+	+	+		minus	377055	376573	Unknown protein
AL123456	Rv0312	381030	A	G	non-synonymous	475A>G	Ser159Gly	+	+	+	+	+	+	+	+	+	+	+	+	+	+	+	+		plus	380556	382418	Conserved hypothetical proline and threonine rich protein
AL123456	Rv0312	382243	C	T	non-synonymous	1688C>T	Pro563Leu	+	+	+	+	+	+	+	+	+	+	+	+	+	+	+	+		plus	380556	382418	Conserved hypothetical proline and threonine rich protein
AL123456		382489	C	T	intergenic			+	+	+	+	+	+	+	+	+	+	+	+	+	+	+	+					Located between Rv0312 (Conserved hypothetical proline and threonine rich protein) and Rv0313 (Conserved protein)
AL123456	Rv0315	384138	C	T	synonymous	537C>T	Gly179Gly	+	+	+	+	+	+	+	+	+	+	+	+	+	+	+	+		plus	383602	384486	Possible beta-1,3-glucanase precursor
AL123456	Rv0315	384248	G	C	non-synonymous	647G>C	Trp216Ser	+	+	+	+	+	+	+	+	+	+	+	+	+	+	+	+		plus	383602	384486	Possible beta-1,3-glucanase precursor
AL123456	Rv0315	384380	A	C	non-synonymous	779A>C	Lys260Thr	+	+	+	+	+	+	+	+	+	+	+	+	+	+	+	+		plus	383602	384486	Possible beta-1,3-glucanase precursor
AL123456	Rv0318c	386432	C	G	non-synonymous	668G>C	Gly223Ala	+	+	+	+	+	+	+	+	+	+	+	+	+	+	+	+		minus	387099	386305	Probable conserved integral membrane protein
AL123456		389162	C	T	intergenic			+	+	+	+	+	+	+	+	+	+	+	+	+	+	+	+					Located between Rv0321 (Probable deoxycytidine triphosphate deaminase Dcd (dCTP deaminase)) and Rv0322 (Probable UDP-glucose 6-dehydrogenase UdgA (UDP-GLC dehydrogenase) (UDP-GLCDH) (UDPGDH))
AL123456	Rv0322	390111	C	A	non-synonymous	852C>A	Asp284Glu	-	-	-	-	-	-	+	+	-	-	-	-	-	-	-	-	udgA	plus	389260	390591	Probable UDP-glucose 6-dehydrogenase UdgA (UDP-GLC dehydrogenase) (UDP-GLCDH) (UDPGDH)
AL123456	Rv0323c	390828	T	C	non-synonymous	424A>G	Ser142Gly	+	+	+	+	+	+	+	+	+	+	+	+	+	+	+	+		minus	391251	390580	Conserved hypothetical protein
AL123456	Rv0324	391853	A	G	non-synonymous	502A>G	Thr168Ala	+	+	+	+	+	+	+	+	+	+	+	+	+	+	+	+		plus	391352	392032	Possible transcriptional regulatory protein (possibly ArsR-family)
AL123456	Rv0325	392261	T	C	stop lost	223T>C	Ter75Glnext*?	+	+	+	+	+	+	+	+	+	+	+	+	+	+	+	+		plus	392039	392263	Hypothetical protein
AL123456		396103	T	G	intergenic			-	-	-	-	-	-	+	+	-	-	-	-	-	-	-	-					Located between Rv0330c (Hypothetical protein) and Rv0331 (Possible dehydrogenase/reductase)
AL123456	Rv0332	397784	T	G	non-synonymous	343T>G	Phe115Val	-	-	-	-	-	-	+	+	-	-	-	-	-	-	-	-		plus	397442	398227	Conserved protein
AL123456	Rv0336	401631	C	T	synonymous	1440C>T	Leu480Leu	-	-	+	-	-	+	-	+	+	+	+	+	-	+	+	+		plus	400192	401703	Conserved 13E12 repeat family protein
AL123456	Rv0338c	403732	C	T	non-synonymous	2110G>A	Ala704Thr	-	-	+	-	-	-	-	-	-	-	-	-	-	-	-	-		minus	405841	403193	Probable iron-sulfur-binding reductase
AL123456	Rv0338c	403980	G	A	non-synonymous	1862C>T	Ala621Val	+	+	+	+	+	+	+	+	+	+	+	+	+	+	+	+		minus	405841	403193	Probable iron-sulfur-binding reductase
AL123456	Rv0338c	404326	T	C	non-synonymous	1516A>G	Arg506Gly	+	+	+	+	+	+	+	+	+	+	+	+	+	+	+	+		minus	405841	403193	Probable iron-sulfur-binding reductase
AL123456	Rv0338c	405788	C	A	synonymous	54G>T	Val18Val	+	+	+	+	+	+	+	+	+	+	+	+	+	+	+	+		minus	405841	403193	Probable iron-sulfur-binding reductase
AL123456		405854	C	G	intergenic			+	+	+	+	+	+	+	+	+	+	+	+	+	+	+	+					Located between Rv0338c (Probable iron-sulfur-binding reductase) and Rv0339c (Possible transcriptional regulatory protein)
AL123456	Rv0339c	406742	A	G	synonymous	1707T>C	Tyr569Tyr	-	-	-	-	-	-	-	-	-	-	-	-	-	-	+	+		minus	408448	405950	Possible transcriptional regulatory protein
AL123456	Rv0342	411100	A	G	non-synonymous	263A>G	Asn88Ser	+	+	+	+	+	+	+	+	+	+	+	+	+	+	+	+	iniA	plus	410838	412760	Isoniazid inductible gene protein IniA
AL123456	Rv0342	412280	T	G	non-synonymous	1443T>G	His481Gln	+	+	+	-	+	+	+	+	+	+	+	+	+	+	+	+	iniA	plus	410838	412760	Isoniazid inductible gene protein IniA
AL123456	Rv0344c	414486	C	T	synonymous	456G>A	Glu152Glu	+	+	+	+	+	+	+	+	+	+	+	+	+	+	+	+	lpqJ	minus	414941	414381	Probable lipoprotein LpqJ
AL123456	Rv0346c	416705	C	T	synonymous	261G>A	Val87Val	-	+	-	-	-	-	-	-	-	-	-	-	-	-	-	-	ansP2	minus	416965	415502	Possible L-asparagine permease AnsP2 (L-asparagine transport protein)
AL123456	Rv0346c	416768	C	T	synonymous	198G>A	Val66Val	+	+	-	-	-	-	-	-	-	-	-	-	-	-	-	-	ansP2	minus	416965	415502	Possible L-asparagine permease AnsP2 (L-asparagine transport protein)
AL123456	Rv0346c	416918	C	T	synonymous	48G>A	Thr16Thr	+	-	-	-	-	-	-	-	-	-	-	-	-	-	-	-	ansP2	minus	416965	415502	Possible L-asparagine permease AnsP2 (L-asparagine transport protein)
AL123456	Rv0349	418991	CT	C	frameshift	45delT	Ala16fs	+	+	+	+	+	-	+	+	+	-	+	+	+	+	+	+		plus	418949	419608	Hypothetical protein
AL123456	Rv0349	419084	C	CA	frameshift	137dupA	His46fs	-	-	-	-	-	-	-	-	-	-	-	-	-	+	+	+		plus	418949	419608	Hypothetical protein
AL123456		419782	G	C	intergenic			+	+	+	+	+	+	+	+	+	+	+	+	+	+	+	+					Located between Rv0349 (Hypothetical protein) and Rv0350 (Probable chaperone protein DnaK (heat shock protein 70) (heat shock 70 kDa protein) (HSP70))
AL123456	Rv0350	420008	A	G	synonymous	174A>G	Ala58Ala	+	+	+	+	+	+	+	+	+	+	+	+	+	+	+	+	dnaK	plus	419835	421712	Probable chaperone protein DnaK (heat shock protein 70) (heat shock 70 kDa protein) (HSP70)
AL123456	Rv0352	422745	T	C	synonymous	294T>C	Gly98Gly	+	+	+	+	+	+	+	-	+	+	+	+	+	+	+	+	dnaJ1	plus	422452	423639	Probable chaperone protein DnaJ1
AL123456	Rv0352	422824	A	G	non-synonymous	373A>G	Ile125Val	-	-	-	-	-	-	-	-	-	-	-	-	-	-	-	+	dnaJ1	plus	422452	423639	Probable chaperone protein DnaJ1
AL123456	Rv0352	423040	T	C	non-synonymous	589T>C	Cys197Arg	+	-	-	-	-	-	-	-	-	-	-	-	-	-	-	-	dnaJ1	plus	422452	423639	Probable chaperone protein DnaJ1
AL123456	Rv0352	423301	C	G	non-synonymous	850C>G	Arg284Gly	-	-	-	-	-	-	-	-	-	-	-	-	-	+	+	+	dnaJ1	plus	422452	423639	Probable chaperone protein DnaJ1
AL123456	Rv0354c	424320	T	TC	frameshift	374dupG	Ile126fs	+	+	+	+	+	+	+	+	+	+	+	+	+	+	+	+	PPE7	minus	424694	424269	PPE family protein PPE7
AL123456	Rv0354c	424359	G	T	non-synonymous	336C>A	Phe112Leu	-	-	-	-	-	-	-	-	-	-	-	-	-	+	+	+	PPE7	minus	424694	424269	PPE family protein PPE7
AL123456	Rv0355c	424790	C	CTA	frameshift	9889_9890insTA	Arg3297fs	+	+	+	+	+	+	+	+	+	+	+	+	+	+	+	+	PPE8	minus	434679	424777	PPE family protein PPE8
AL123456	Rv0355c	424932	T	A	non-synonymous	9748A>T	Ile3250Phe	+	+	+	+	+	+	+	+	+	+	+	+	+	+	+	+	PPE8	minus	434679	424777	PPE family protein PPE8
AL123456	Rv0355c	425814	T	C	non-synonymous	8866A>G	Thr2956Ala	-	-	-	-	-	-	-	-	+	-	-	-	-	-	-	-	PPE8	minus	434679	424777	PPE family protein PPE8
AL123456	Rv0355c	426697	G	T	synonymous	7983C>A	Gly2661Gly	-	-	-	+	+	-	-	-	-	-	-	-	-	-	-	-	PPE8	minus	434679	424777	PPE family protein PPE8
AL123456	Rv0355c	427390	G	A	synonymous	7290C>T	Leu2430Leu	+	+	+	+	+	+	+	+	+	+	+	+	+	+	+	+	PPE8	minus	434679	424777	PPE family protein PPE8
AL123456	Rv0355c	427919	T	A	non-synonymous	6761A>T	Gln2254Leu	+	+	+	+	+	+	+	+	+	+	+	+	+	+	+	+	PPE8	minus	434679	424777	PPE family protein PPE8
AL123456	Rv0355c	428698	C	T	synonymous	5982G>A	Ala1994Ala	+	+	+	+	+	+	+	+	+	+	-	-	+	+	+	+	PPE8	minus	434679	424777	PPE family protein PPE8
AL123456	Rv0355c	429686	T	A	non-synonymous	4994A>T	Tyr1665Phe	-	-	-	-	-	-	-	-	+	+	+	+	+	-	-	-	PPE8	minus	434679	424777	PPE family protein PPE8
AL123456	Rv0355c	429687	A	C	non-synonymous	4993T>G	Tyr1665Asp	-	-	-	-	-	-	-	-	+	+	+	+	+	-	-	-	PPE8	minus	434679	424777	PPE family protein PPE8
AL123456	Rv0355c	429688	A	G	synonymous	4992T>C	His1664His	-	-	-	-	-	-	-	-	+	+	+	+	+	-	-	-	PPE8	minus	434679	424777	PPE family protein PPE8
AL123456	Rv0355c	429690	G	C	non-synonymous	4990C>G	His1664Asp	-	-	-	-	-	-	-	-	+	+	+	+	+	-	-	-	PPE8	minus	434679	424777	PPE family protein PPE8
AL123456	Rv0355c	432032	G	A	non-synonymous	2648C>T	Thr883Met	+	+	+	+	+	+	+	+	+	+	+	+	+	+	+	+	PPE8	minus	434679	424777	PPE family protein PPE8
AL123456	Rv0355c	432762	CT	C	frameshift	1917delA	Gly640fs	+	+	+	+	+	+	-	+	-	-	-	+	-	+	+	+	PPE8	minus	434679	424777	PPE family protein PPE8
AL123456	Rv0355c	433008	CGAGAAT	C	conservative in-frame deletion	1666_1671delATTCTC	Ile556_Leu557del	-	-	-	+	-	-	-	-	-	-	-	-	-	-	-	-	PPE8	minus	434679	424777	PPE family protein PPE8
AL123456	Rv0355c	434041	C	G	synonymous	639G>C	Gly213Gly	-	+	+	+	+	+	+	+	+	+	+	+	+	+	+	+	PPE8	minus	434679	424777	PPE family protein PPE8
AL123456	Rv0359	438271	G	A	non-synonymous	754G>A	Ala252Thr	+	+	+	+	+	+	+	+	+	+	+	+	+	+	+	+		plus	437518	438297	Probable conserved integral membrane protein
AL123456	Rv0362	440570	A	G	non-synonymous	700A>G	Met234Val	-	-	-	+	+	-	-	-	-	-	-	-	-	-	-	-	mgtE	plus	439871	441253	Possible Mg2+ transport transmembrane protein MgtE
AL123456	Rv0362	440679	G	A	non-synonymous	809G>A	Gly270Asp	+	+	+	+	+	+	+	+	+	+	+	+	+	+	+	+	mgtE	plus	439871	441253	Possible Mg2+ transport transmembrane protein MgtE
AL123456	Rv0363c	441432	G	C	non-synonymous	868C>G	His290Asp	-	-	-	-	-	-	+	+	-	-	-	-	-	-	-	-	fba	minus	442299	441265	Probable fructose-bisphosphate aldolase Fba
AL123456	Rv0368c	445780	C	T	non-synonymous	746G>A	Arg249His	+	+	+	+	+	+	+	+	+	+	+	+	+	+	+	+		minus	446525	445314	Conserved hypothetical protein
AL123456	Rv0368c	446368	A	C	non-synonymous	158T>G	Leu53Arg	+	+	+	+	+	+	+	+	+	+	+	+	+	+	-	+		minus	446525	445314	Conserved hypothetical protein
AL123456	Rv0369c	446839	C	G	non-synonymous	208G>C	Glu70Gln	+	-	-	-	-	-	-	-	-	-	-	-	-	-	-	-		minus	447046	446531	Possible membrane oxidoreductase
AL123456	Rv0369c	446983	C	A	non-synonymous	64G>T	Val22Phe	-	-	+	-	-	-	-	-	-	-	-	-	-	-	-	-		minus	447046	446531	Possible membrane oxidoreductase
AL123456	Rv0370c	447442	C	T	non-synonymous	602G>A	Gly201Glu	+	+	+	+	+	+	+	+	+	+	+	+	+	+	+	+		minus	448043	447147	Possible oxidoreductase
AL123456	Rv0370c	447515	T	C	non-synonymous	529A>G	Thr177Ala	+	+	-	-	-	-	-	-	-	-	-	-	-	-	-	-		minus	448043	447147	Possible oxidoreductase
AL123456	Rv0375c	452801	C	A	synonymous	354G>T	Ser118Ser	-	-	-	-	-	-	-	-	-	-	-	-	-	-	-	+		minus	453154	452294	Probable carbon monoxyde dehydrogenase (medium chain)
AL123456	Rv0375c	452994	C	T	non-synonymous	161G>A	Gly54Asp	+	+	+	+	+	+	+	+	+	+	+	+	+	+	+	+		minus	453154	452294	Probable carbon monoxyde dehydrogenase (medium chain)
AL123456		453194	C	G	intergenic			-	-	-	-	-	-	-	-	+	+	+	+	+	-	-	-					Located between Rv0375c (Probable carbon monoxyde dehydrogenase (medium chain)) and Rv0376c (Conserved hypothetical protein)
AL123456	Rv0376c	453443	C	A	synonymous	930G>T	Ala310Ala	+	+	-	+	+	+	+	+	+	+	+	+	+	+	+	+		minus	454372	453230	Conserved hypothetical protein
AL123456	Rv0376c	454021	C	T	non-synonymous	352G>A	Ala118Thr	+	+	+	+	+	+	+	+	+	+	+	+	+	+	+	+		minus	454372	453230	Conserved hypothetical protein
AL123456	Rv0376c	454295	T	C	synonymous	78A>G	Pro26Pro	+	+	+	+	+	+	+	+	+	+	+	+	+	+	+	+		minus	454372	453230	Conserved hypothetical protein
AL123456	Rv0377	455325	C	G	non-synonymous	905C>G	Pro302Arg	+	+	+	+	+	+	+	+	+	+	+	+	+	+	+	+		plus	454421	455386	Probable transcriptional regulatory protein (probably LysR-family)
AL123456	Rv0377	455329	T	C	synonymous	909T>C	Gly303Gly	+	+	+	+	+	+	+	+	+	+	+	+	+	+	+	+		plus	454421	455386	Probable transcriptional regulatory protein (probably LysR-family)
AL123456		455472	G	A	intergenic			-	-	-	-	+	-	-	-	-	-	-	-	-	-	-	-					Located between Rv0377 (Probable transcriptional regulatory protein (probably LysR-family)) and Rv0378 (Conserved hypothetical glycine rich protein)
AL123456	Rv0381c	457452	T	G	synonymous	372A>C	Thr124Thr	+	+	+	+	+	+	+	+	+	+	+	+	+	+	+	+		minus	457823	456915	Hypothetical protein
AL123456		459399	A	C	intergenic			-	+	-	+	+	+	+	+	+	+	+	+	+	-	+	-					Located between Rv0383c (Possible conserved secreted protein) and Rv0384c (Probable endopeptidase ATP binding protein (chain B) ClpB (ClpB protein) (heat shock protein F84.1))
AL123456		462022	C	A	intergenic			+	+	-	-	-	-	-	-	-	-	-	-	-	-	-	-					Located between Rv0384c (Probable endopeptidase ATP binding protein (chain B) ClpB (ClpB protein) (heat shock protein F84.1)) and Rv0385 (Probable monooxygenase)
AL123456	Rv0386	464429	CG	C	frameshift	1020delG	Leu341fs	-	-	-	-	-	-	-	-	+	+	+	+	+	-	-	-		plus	463411	466668	Probable transcriptional regulatory protein (probably LuxR/UhpA-family)
AL123456	Rv0386	464430	G	C	synonymous	1020G>C	Ser340Ser	-	-	-	-	-	-	-	-	-	+	-	+	+	-	-	-		plus	463411	466668	Probable transcriptional regulatory protein (probably LuxR/UhpA-family)
AL123456	Rv0387c	467379	A	T	non-synonymous	28T>A	Phe10Ile	+	+	+	+	+	+	+	+	+	+	+	+	+	+	+	+		minus	467406	466672	Conserved hypothetical protein
AL123456	Rv0388c	467497	C	CG	frameshift	504dupC	Ala169fs	+	+	+	+	+	+	+	+	+	+	+	+	+	-	+	-	PPE9	minus	468001	467459	PPE family protein PPE9
AL123456	Rv0388c	467508	C	CG	frameshift	493dupC	Arg165fs	+	+	-	+	+	+	+	+	+	+	+	+	+	+	+	+	PPE9	minus	468001	467459	PPE family protein PPE9
AL123456	Rv0388c	467516	G	C	synonymous	486C>G	Ser162Ser	+	+	+	+	+	+	+	+	+	+	+	+	+	+	+	+	PPE9	minus	468001	467459	PPE family protein PPE9
AL123456	Rv0388c	467526	C	G	non-synonymous	476G>C	Gly159Ala	+	+	+	+	+	+	+	+	+	+	+	+	+	+	+	+	PPE9	minus	468001	467459	PPE family protein PPE9
AL123456	Rv0388c	467546	G	C	non-synonymous	456C>G	Asp152Glu	+	+	+	+	+	+	+	+	+	+	+	+	+	+	+	+	PPE9	minus	468001	467459	PPE family protein PPE9
AL123456	Rv0388c	467557	A	C	non-synonymous	445T>G	Leu149Val	+	+	+	+	+	+	+	+	+	+	+	+	+	+	+	+	PPE9	minus	468001	467459	PPE family protein PPE9
AL123456	Rv0388c	467563	CA	C	frameshift	438delT	His146fs	+	+	+	+	+	+	+	+	+	+	+	+	+	+	+	+	PPE9	minus	468001	467459	PPE family protein PPE9
AL123456	Rv0388c	467564	A	T	non-synonymous	438T>A	His146Gln	-	-	-	-	-	-	-	-	+	-	-	-	-	-	-	-	PPE9	minus	468001	467459	PPE family protein PPE9
AL123456	Rv0388c	467585	G	C	non-synonymous	417C>G	His139Gln	+	+	+	+	+	+	+	+	+	+	+	+	+	+	+	+	PPE9	minus	468001	467459	PPE family protein PPE9
AL123456	Rv0388c	467590	T	C	non-synonymous	412A>G	Thr138Ala	+	+	+	+	+	+	+	+	+	+	+	+	+	+	+	+	PPE9	minus	468001	467459	PPE family protein PPE9
AL123456	Rv0388c	467621	T	G	synonymous	381A>C	Gly127Gly	+	+	+	+	+	+	+	+	+	+	+	+	+	+	+	+	PPE9	minus	468001	467459	PPE family protein PPE9
AL123456	Rv0388c	467638	G	T	non-synonymous	364C>A	Gln122Lys	+	+	+	+	+	+	+	+	+	+	+	+	+	+	+	+	PPE9	minus	468001	467459	PPE family protein PPE9
AL123456	Rv0389	468357	A	G	non-synonymous	23A>G	Glu8Gly	+	+	+	+	+	+	+	+	+	+	+	+	+	+	+	+	purT	plus	468335	469594	Probable phosphoribosylglycinamide formyltransferase 2 PurT (GART 2) (gar transformylase 2) (5'-phosphoribosylglycinamide transformylase 2) (formate-dependent gar transformylase)
AL123456	Rv0389	469414	G	A	synonymous	1080G>A	Ala360Ala	-	-	-	-	-	-	-	-	-	-	-	-	-	-	-	+	purT	plus	468335	469594	Probable phosphoribosylglycinamide formyltransferase 2 PurT (GART 2) (gar transformylase 2) (5'-phosphoribosylglycinamide transformylase 2) (formate-dependent gar transformylase)
AL123456	Rv0390	469644	T	C	synonymous	54T>C	Asp18Asp	+	+	-	-	-	-	-	-	-	-	-	-	-	-	-	-		plus	469591	470013	Conserved protein
AL123456	Rv0391	470948	G	A	synonymous	939G>A	Gln313Gln	+	+	-	-	-	-	-	-	-	-	-	-	-	-	-	-	metZ	plus	470010	471230	Probable O-succinylhomoserine sulfhydrylase MetZ (OSH sulfhydrylase)
AL123456	Rv0392c	471630	G	C	non-synonymous	1010C>G	Ala337Gly	+	+	+	+	+	+	+	+	+	+	+	+	+	+	+	+	ndhA	minus	472639	471227	Probable membrane NADH dehydrogenase NdhA
AL123456	Rv0392c	471917	G	A	synonymous	723C>T	Val241Val	-	-	-	+	+	-	-	-	-	-	-	-	-	-	-	-	ndhA	minus	472639	471227	Probable membrane NADH dehydrogenase NdhA
AL123456	Rv0392c	472502	T	C	synonymous	138A>G	Thr46Thr	+	+	+	+	+	+	+	+	+	+	+	+	+	+	+	+	ndhA	minus	472639	471227	Probable membrane NADH dehydrogenase NdhA
AL123456	Rv0393	473793	A	G	non-synonymous	1013A>G	Asp338Gly	-	-	-	-	-	-	-	-	+	+	+	+	+	-	-	-		plus	472781	474106	Conserved 13E12 repeat family protein
AL123456	Rv0394c	474837	G	T	non-synonymous	5C>A	Thr2Asn	-	-	-	-	-	-	-	-	-	-	-	-	-	+	-	-		minus	474841	474122	Possible secreted protein
AL123456	Rv0395	475099	C	T	non-synonymous	160C>T	Arg54Cys	-	-	+	-	-	-	-	-	-	-	-	-	-	-	-	-		plus	474940	475344	Hypothetical protein
AL123456	Rv0395	475178	T	C	non-synonymous	239T>C	Val80Ala	+	+	+	+	+	+	+	+	+	+	+	+	+	+	+	+		plus	474940	475344	Hypothetical protein
AL123456	Rv0397	475866	C	G	synonymous	51C>G	Thr17Thr	-	+	+	+	+	+	+	+	+	+	+	+	+	+	-	+		plus	475816	476184	Conserved 13E12 repeat family protein
AL123456		476282	G	A	intergenic			-	-	-	-	-	-	-	-	-	-	-	-	-	-	-	+					Located between Rv0397 (Conserved 13E12 repeat family protein) and Rv0397A (Conserved protein)
AL123456	Rv0402c	481024	T	TC	frameshift	2207dupG	Thr737fs	-	-	-	-	-	-	-	-	-	-	-	-	-	-	+	+	mmpL1	minus	483231	480355	Probable conserved transmembrane transport protein MmpL1
AL123456	Rv0402c	482237	A	G	non-synonymous	995T>C	Leu332Ser	+	+	+	+	+	+	+	+	+	+	+	+	+	+	+	+	mmpL1	minus	483231	480355	Probable conserved transmembrane transport protein MmpL1
AL123456	Rv0402c	482871	C	CG	frameshift	360dupC	Asp121fs	-	-	-	-	-	-	-	-	-	-	-	-	-	-	+	-	mmpL1	minus	483231	480355	Probable conserved transmembrane transport protein MmpL1
AL123456		483935	T	G	intergenic			+	+	+	+	+	+	+	+	+	+	+	+	+	+	+	+					Located between Rv0403c (Probable conserved membrane protein MmpS1) and Rv0404 (Fatty-acid-AMP ligase FadD30 (fatty-acid-AMP synthetase) (fatty-acid-AMP synthase))
AL123456	Rv0405	485835	G	T	synonymous	105G>T	Pro35Pro	-	-	+	-	-	-	-	-	-	-	-	-	-	-	-	-	pks6	plus	485731	489939	Probable membrane bound polyketide synthase Pks6
AL123456	Rv0405	487618	A	G	non-synonymous	1888A>G	Lys630Glu	-	-	-	-	-	-	+	+	-	-	-	-	-	-	-	-	pks6	plus	485731	489939	Probable membrane bound polyketide synthase Pks6
AL123456	Rv0405	488673	C	T	synonymous	2943C>T	Asp981Asp	+	+	+	+	+	+	+	+	+	+	+	+	+	+	+	+	pks6	plus	485731	489939	Probable membrane bound polyketide synthase Pks6
AL123456	Rv0405	489000	C	T	synonymous	3270C>T	Thr1090Thr	+	+	+	+	+	+	+	+	+	+	+	+	+	+	+	+	pks6	plus	485731	489939	Probable membrane bound polyketide synthase Pks6
AL123456	Rv0405	489935	G	C	non-synonymous	4205G>C	Arg1402Pro	+	+	+	+	+	+	+	+	+	+	+	+	+	+	+	+	pks6	plus	485731	489939	Probable membrane bound polyketide synthase Pks6
AL123456	Rv0406c	489935	G	C	synonymous	771C>G	Thr257Thr	+	+	+	+	+	+	+	+	+	+	+	+	+	+	+	+		minus	490705	489887	Beta lactamase like protein
AL123456	Rv0407	491442	A	G	synonymous	660A>G	Arg220Arg	-	-	+	-	-	-	-	-	-	-	-	-	-	-	-	-	fgd1	plus	490783	491793	F420-dependent glucose-6-phosphate dehydrogenase Fgd1
AL123456	Rv0407	491742	T	C	synonymous	960T>C	Phe320Phe	+	+	+	+	+	+	+	+	+	+	+	+	+	+	+	+	fgd1	plus	490783	491793	F420-dependent glucose-6-phosphate dehydrogenase Fgd1
AL123456	Rv0408	492150	G	C	non-synonymous	365G>C	Gly122Ala	+	+	+	+	+	+	+	+	+	+	+	+	+	+	+	+	pta	plus	491786	493858	Probable phosphate acetyltransferase Pta (phosphotransacetylase)
AL123456	Rv0409	494685	A	C	synonymous	835A>C	Arg279Arg	+	+	+	+	+	+	+	+	+	+	+	+	+	+	+	+	ackA	plus	493851	495008	Probable acetate kinase AckA (acetokinase)
AL123456	Rv0410c	496540	C	G	non-synonymous	775G>C	Glu259Gln	-	-	-	-	-	-	-	-	-	-	-	-	-	-	-	+	pknG	minus	497314	495062	Serine/threonine-protein kinase PknG (protein kinase G) (STPK G)
AL123456	Rv0412c	498531	A	G	synonymous	1089T>C	Ala363Ala	+	+	+	+	+	+	+	+	+	+	+	+	+	+	+	+		minus	499619	498300	Possible conserved membrane protein
AL123456	Rv0412c	498557	C	A	non-synonymous	1063G>T	Asp355Tyr	+	+	+	+	+	+	+	+	+	+	+	+	+	+	+	+		minus	499619	498300	Possible conserved membrane protein
AL123456	Rv0412c	498648	C	G	non-synonymous	972G>C	Met324Ile	+	+	-	-	-	-	-	-	-	-	-	-	-	-	-	-		minus	499619	498300	Possible conserved membrane protein
AL123456	Rv0412c	499073	CG	C	frameshift	546delC	Asp183fs	-	-	-	-	-	-	-	-	-	-	-	-	+	-	-	-		minus	499619	498300	Possible conserved membrane protein
AL123456	Rv0417	502589	C	G	non-synonymous	224C>G	Ser75Cys	+	+	+	+	+	+	+	+	+	+	+	+	+	+	+	+	thiG	plus	502366	503124	Probable thiamin biosynthesis protein ThiG (thiazole biosynthesis protein)
AL123456		503354	G	C	intergenic			+	+	+	+	+	+	+	+	+	+	+	+	+	+	+	+					Located between Rv0417 (Probable thiamin biosynthesis protein ThiG (thiazole biosynthesis protein)) and Rv0418 (Probable lipoprotein aminopeptidase LpqL)
AL123456	Rv0418	504885	AT	A	frameshift	1391delT	Ile464fs	+	+	+	+	+	+	+	+	+	+	+	+	+	+	+	+	lpqL	plus	503496	504998	Probable lipoprotein aminopeptidase LpqL
AL123456	Rv0418	504886	T	C	non-synonymous	1391T>C	Ile464Thr	-	-	-	-	-	-	-	-	-	-	-	-	+	-	-	-	lpqL	plus	503496	504998	Probable lipoprotein aminopeptidase LpqL
AL123456	Rv0419	505974	G	A	non-synonymous	889G>A	Ala297Thr	+	+	+	+	+	+	+	+	+	+	+	+	+	+	+	+	lpqM	plus	505086	506582	Possible lipoprotein peptidase LpqM
AL123456		507075	AGC	A	intergenic			+	+	+	+	+	+	+	+	+	+	+	+	+	+	+	+					Located between Rv0420c (Possible transmembrane protein) and Rv0421c (Conserved hypothetical protein)
AL123456	Rv0423c	509803	C	T	synonymous	423G>A	Val141Val	-	-	-	+	-	-	-	-	-	-	-	-	-	-	-	-	thiC	minus	510225	508582	Probable thiamine biosynthesis protein ThiC
AL123456	Rv0425c	510766	C	A	non-synonymous	4556G>T	Arg1519Met	+	+	+	+	+	+	+	+	+	+	+	+	+	+	+	+	ctpH	minus	515321	510702	Possible metal cation transporting P-type ATPase CtpH
AL123456	Rv0425c	511133	C	T	non-synonymous	4189G>A	Ala1397Thr	-	-	-	-	-	-	+	+	-	-	-	-	-	-	-	-	ctpH	minus	515321	510702	Possible metal cation transporting P-type ATPase CtpH
AL123456	Rv0425c	511737	T	G	synonymous	3585A>C	Arg1195Arg	-	-	-	-	-	-	-	-	-	-	-	-	-	-	+	+	ctpH	minus	515321	510702	Possible metal cation transporting P-type ATPase CtpH
AL123456	Rv0425c	513257	T	C	non-synonymous	2065A>G	Met689Val	-	+	+	+	+	+	+	+	+	+	+	+	+	+	+	+	ctpH	minus	515321	510702	Possible metal cation transporting P-type ATPase CtpH
AL123456	Rv0425c	514657	T	G	non-synonymous	665A>C	Glu222Ala	+	+	+	+	+	+	+	+	+	+	+	+	+	+	+	+	ctpH	minus	515321	510702	Possible metal cation transporting P-type ATPase CtpH
AL123456	Rv0425c	515018	CG	C	frameshift	303delC	Val103fs	-	-	-	-	-	-	+	+	-	-	-	-	-	-	-	-	ctpH	minus	515321	510702	Possible metal cation transporting P-type ATPase CtpH
AL123456	Rv0425c	515032	A	G	non-synonymous	290T>C	Ile97Thr	-	-	-	-	-	-	-	-	-	-	-	-	-	-	+	-	ctpH	minus	515321	510702	Possible metal cation transporting P-type ATPase CtpH
AL123456	Rv0428c	517005	C	T	non-synonymous	799G>A	Val267Met	+	+	+	+	+	+	+	+	+	+	+	+	+	+	+	+		minus	517803	516895	GCN5-related N-acetyltransferase
AL123456	Rv0428c	517358	T	C	non-synonymous	446A>G	Asp149Gly	+	+	+	+	+	+	+	+	+	+	+	+	+	+	+	+		minus	517803	516895	GCN5-related N-acetyltransferase
AL123456	Rv0428c	517411	A	G	synonymous	393T>C	Arg131Arg	-	+	+	+	+	+	+	+	+	+	+	+	+	+	+	+		minus	517803	516895	GCN5-related N-acetyltransferase
AL123456	Rv0429c	518180	C	T	non-synonymous	217G>A	Ala73Thr	-	-	-	-	-	-	+	-	-	-	-	-	-	-	-	-	def	minus	518396	517803	Probable polypeptide deformylase Def (PDF) (formylmethionine deformylase)
AL123456	Rv0431	519185	T	G	non-synonymous	113T>G	Val38Gly	+	+	+	+	+	+	+	+	+	+	+	+	+	+	+	+		plus	519073	519567	Putative tuberculin related peptide
AL123456	Rv0431	519331	A	G	non-synonymous	259A>G	Thr87Ala	+	+	+	+	+	+	+	+	+	+	+	+	+	+	+	+		plus	519073	519567	Putative tuberculin related peptide
AL123456	Rv0432	519666	C	T	synonymous	67C>T	Leu23Leu	+	+	+	+	+	+	+	+	+	+	+	+	+	+	+	+	sodC	plus	519600	520322	Periplasmic superoxide dismutase [Cu-Zn] SodC
AL123456	Rv0432	519891	G	T	non-synonymous	292G>T	Val98Phe	+	+	-	-	-	-	-	-	-	-	-	-	-	-	-	-	sodC	plus	519600	520322	Periplasmic superoxide dismutase [Cu-Zn] SodC
AL123456	Rv0434	522081	A	G	non-synonymous	568A>G	Thr190Ala	+	+	+	+	+	+	+	+	+	+	+	+	+	+	+	+		plus	521514	522167	Conserved hypothetical protein
AL123456	Rv0435c	523295	A	G	synonymous	1239T>C	Val413Val	-	-	-	-	-	-	+	+	-	-	-	-	-	-	-	-		minus	524533	522347	Putative conserved ATPase
AL123456	Rv0435c	523366	C	A	stop gained	1168G>T	Gly390*	+	+	-	-	-	-	-	-	-	-	-	-	-	-	-	-		minus	524533	522347	Putative conserved ATPase
AL123456	Rv0436c	524891	C	A	non-synonymous	500G>T	Gly167Val	+	+	+	+	+	+	+	+	+	+	+	+	+	+	+	+	pssA	minus	525390	524530	Probable CDP-diacylglycerol--serine O-phosphatidyltransferase PssA (PS synthase) (phosphatidylserine synthase)
AL123456	Rv0436c	525080	A	G	non-synonymous	311T>C	Val104Ala	-	-	+	-	-	-	-	-	-	-	-	-	-	-	-	-	pssA	minus	525390	524530	Probable CDP-diacylglycerol--serine O-phosphatidyltransferase PssA (PS synthase) (phosphatidylserine synthase)
AL123456	Rv0438c	527316	C	G	non-synonymous	45G>C	Met15Ile	+	+	+	+	+	+	+	+	+	+	+	+	+	+	+	+	moeA2	minus	527360	526143	Probable molybdopterin biosynthesis protein MoeA2
AL123456	Rv0439c	527459	C	G	non-synonymous	856G>C	Ala286Pro	-	-	-	-	-	-	+	-	-	-	-	-	-	-	-	-		minus	528314	527379	Probable dehydrogenase/reductase
AL123456	Rv0439c	528125	G	C	non-synonymous	190C>G	Arg64Gly	-	-	-	-	-	-	-	-	+	+	+	+	+	-	-	-		minus	528314	527379	Probable dehydrogenase/reductase
AL123456		528354	C	A	intergenic			+	+	+	+	+	+	+	+	+	+	+	+	+	+	+	+					Located between Rv0439c (Probable dehydrogenase/reductase) and Rv0440 (60 kDa chaperonin 2 GroEL2 (protein CPN60-2) (GroEL protein 2) (65 kDa antigen) (heat shock protein 65) (cell wall protein A) (antigen A))
AL123456	Rv0440	530020	T	G	synonymous	1413T>G	Ala471Ala	+	+	+	+	+	+	+	+	+	+	+	+	+	+	+	+	groEL2	plus	528608	530230	60 kDa chaperonin 2 GroEL2 (protein CPN60-2) (GroEL protein 2) (65 kDa antigen) (heat shock protein 65) (cell wall protein A) (antigen A)
AL123456		534427	T	A	intergenic			+	+	+	+	+	+	+	+	+	+	+	+	+	+	+	+					Located between Rv0445c (Alternative RNA polymerase sigma factor SigK) and Rv0446c (Possible conserved transmembrane protein)
AL123456	Rv0446c	534682	C	T	synonymous	534G>A	Thr178Thr	-	-	-	+	-	-	-	-	-	-	-	-	-	-	-	-		minus	535215	534445	Possible conserved transmembrane protein
AL123456	Rv0450c	539799	G	A	non-synonymous	1693C>T	His565Tyr	+	+	+	+	+	+	+	+	+	+	+	+	+	+	-	+	mmpL4	minus	541491	538588	Probable conserved transmembrane transport protein MmpL4
AL123456	Rv0450c	540303	G	T	non-synonymous	1189C>A	Leu397Ile	-	-	-	-	-	-	+	-	-	-	-	-	-	-	-	-	mmpL4	minus	541491	538588	Probable conserved transmembrane transport protein MmpL4
AL123456	Rv0450c	541201	A	G	synonymous	291T>C	Leu97Leu	+	+	+	+	+	+	+	+	+	+	+	+	+	+	+	+	mmpL4	minus	541491	538588	Probable conserved transmembrane transport protein MmpL4
AL123456	Rv0450c	541460	G	T	non-synonymous	32C>A	Thr11Asn	+	+	+	+	+	+	+	+	+	+	+	+	+	+	+	+	mmpL4	minus	541491	538588	Probable conserved transmembrane transport protein MmpL4
AL123456		542026	A	G	intergenic			-	-	-	-	-	-	-	-	-	-	-	-	-	-	-	+					Located between Rv0451c (Probable conserved membrane protein MmpS4) and Rv0452 (Possible transcriptional regulatory protein)
AL123456		542854	G	A	intergenic			-	-	+	-	-	-	-	-	-	-	-	-	-	-	-	-					Located between Rv0452 (Possible transcriptional regulatory protein) and Rv0453 (PPE family protein PPE11)
AL123456		542863	G	T	intergenic			-	-	-	-	-	-	-	-	-	-	-	-	-	+	+	+					Located between Rv0452 (Possible transcriptional regulatory protein) and Rv0453 (PPE family protein PPE11)
AL123456	Rv0453	543265	C	T	non-synonymous	92C>T	Ala31Val	-	-	-	-	-	-	+	+	-	-	-	-	-	-	-	-	PPE11	plus	543174	544730	PPE family protein PPE11
AL123456	Rv0453	543764	C	G	non-synonymous	591C>G	Asp197Glu	-	-	-	-	-	-	-	-	-	-	-	-	-	+	+	+	PPE11	plus	543174	544730	PPE family protein PPE11
AL123456	Rv0453	544165	C	T	non-synonymous	992C>T	Pro331Leu	-	+	-	+	+	+	+	+	+	+	+	+	+	-	+	-	PPE11	plus	543174	544730	PPE family protein PPE11
AL123456	Rv0456c	546357	A	G	synonymous	447T>C	Thr149Thr	+	+	+	+	+	+	+	+	+	+	+	+	+	+	+	+	echA2	minus	546803	545889	enoyl-CoA hydratase EchA2 (enoyl hydrase) (unsaturated acyl-CoA hydratase) (crotonase)
AL123456		546989	G	A	intergenic			-	-	-	-	-	-	-	-	-	-	-	-	-	+	-	-					Located between Rv0456c (enoyl-CoA hydratase EchA2 (enoyl hydrase) (unsaturated acyl-CoA hydratase) (crotonase)) and Rv0456A (Possible toxin MazF1)
AL123456	Rv0457c	547662	C	T	non-synonymous	1946G>A	Gly649Asp	+	+	-	-	-	-	-	-	-	-	-	-	-	-	-	-		minus	549607	547586	Probable peptidase
AL123456	Rv0457c	548642	C	T	synonymous	966G>A	Leu322Leu	-	-	-	-	-	-	-	-	-	-	-	-	-	-	-	+		minus	549607	547586	Probable peptidase
AL123456	Rv0457c	548870	G	A	synonymous	738C>T	Asn246Asn	+	+	+	+	+	+	+	+	+	+	+	+	+	+	+	+		minus	549607	547586	Probable peptidase
AL123456	Rv0459	551525	A	C	synonymous	328A>C	Arg110Arg	+	+	-	+	+	+	-	-	+	+	+	+	+	-	+	+		plus	551198	551689	Conserved hypothetical protein
AL123456	Rv0459	551525	A	T	stop gained	328A>T	Arg110*	-	-	-	-	-	-	+	+	-	-	-	-	-	-	-	-		plus	551198	551689	Conserved hypothetical protein
AL123456	Rv0462	553784	C	T	non-synonymous	1171C>T	Pro391Ser	-	-	-	-	-	-	-	-	+	+	+	+	+	-	-	-	lpdC	plus	552614	554008	Dihydrolipoamide dehydrogenase LpdC (lipoamide reductase (NADH)) (lipoyl dehydrogenase) (dihydrolipoyl dehydrogenase) (diaphorase)
AL123456	Rv0464c	554352	C	A	synonymous	534G>T	Thr178Thr	-	-	-	+	+	-	-	-	-	-	-	-	-	-	-	-		minus	554885	554313	Conserved protein
AL123456	Rv0465c	555019	C	T	non-synonymous	1288G>A	Ala430Thr	+	+	-	-	-	-	-	-	-	-	-	-	-	-	-	-		minus	556306	554882	Probable transcriptional regulatory protein
AL123456	Rv0465c	555740	CA	C	frameshift	566delT	Val189fs	+	+	+	+	+	+	+	+	+	+	+	+	+	+	+	+		minus	556306	554882	Probable transcriptional regulatory protein
AL123456	Rv0465c	555991	A	G	non-synonymous	316T>C	Cys106Arg	+	+	+	+	+	+	+	+	+	+	+	+	+	+	+	+		minus	556306	554882	Probable transcriptional regulatory protein
AL123456	Rv0465c	556201	T	C	non-synonymous	106A>G	Asn36Asp	+	+	+	+	+	+	+	+	+	+	+	+	+	+	+	+		minus	556306	554882	Probable transcriptional regulatory protein
AL123456	Rv0467	558489	A	G	synonymous	963A>G	Lys321Lys	-	-	-	-	-	-	-	-	-	-	-	-	-	-	+	-	icl1	plus	557527	558813	Isocitrate lyase Icl (isocitrase) (isocitratase)
AL123456	Rv0468	559437	G	C	non-synonymous	543G>C	Gln181His	+	+	+	+	+	+	+	+	+	+	+	+	+	+	+	+	fadB2	plus	558895	559755	3-hydroxybutyryl-CoA dehydrogenase FadB2 (beta-hydroxybutyryl-CoA dehydrogenase) (BHBD)
AL123456	Rv0469	560104	G	T	non-synonymous	217G>T	Gly73Cys	-	-	-	-	-	-	-	-	-	-	-	-	-	+	+	+	umaA	plus	559888	560748	Possible mycolic acid synthase UmaA
AL123456	Rv0470c	560857	C	G	synonymous	855G>C	Leu285Leu	+	+	+	+	+	+	+	+	+	+	+	+	+	+	+	+	pcaA	minus	561711	560848	Mycolic acid synthase PcaA (cyclopropane synthase)
AL123456	Rv0470c	560930	C	T	non-synonymous	782G>A	Arg261His	-	-	-	-	-	-	+	+	-	-	-	-	-	-	-	-	pcaA	minus	561711	560848	Mycolic acid synthase PcaA (cyclopropane synthase)
AL123456	Rv0470c	561410	C	T	non-synonymous	302G>A	Gly101Asp	-	-	-	+	+	-	-	-	-	-	-	-	-	-	-	-	pcaA	minus	561711	560848	Mycolic acid synthase PcaA (cyclopropane synthase)
AL123456	Rv0470c	561519	C	A	non-synonymous	193G>T	Gly65Trp	+	+	+	+	+	+	+	+	+	+	+	+	+	+	+	+	pcaA	minus	561711	560848	Mycolic acid synthase PcaA (cyclopropane synthase)
AL123456		563474	TG	T	intergenic			-	-	-	+	-	-	-	-	-	-	-	-	-	-	-	-					Located between Rv0472c (Probable transcriptional regulatory protein (possibly TetR-family)) and Rv0473 (Possible conserved transmembrane protein)
AL123456		563476	G	C	intergenic			-	-	-	+	-	-	-	-	-	-	-	-	-	-	-	-					Located between Rv0472c (Probable transcriptional regulatory protein (possibly TetR-family)) and Rv0473 (Possible conserved transmembrane protein)
AL123456		563481	C	T	intergenic			-	-	-	+	-	-	-	-	-	-	-	-	-	-	-	-					Located between Rv0472c (Probable transcriptional regulatory protein (possibly TetR-family)) and Rv0473 (Possible conserved transmembrane protein)
AL123456	Rv0474	565315	A	G	non-synonymous	295A>G	Ile99Val	+	+	-	-	-	-	-	-	-	-	-	-	-	-	-	-		plus	565021	565443	Probable transcriptional regulatory protein
AL123456	Rv0474	565404	G	T	synonymous	384G>T	Arg128Arg	+	+	+	+	+	+	+	+	+	+	+	+	+	+	+	+		plus	565021	565443	Probable transcriptional regulatory protein
AL123456		565655	A	G	intergenic			+	+	+	+	+	+	+	+	+	+	+	+	+	+	+	+					Located between Rv0474 (Probable transcriptional regulatory protein) and Rv0475 (Iron-regulated heparin binding hemagglutinin HbhA (adhesin))
AL123456	Rv0475	565809	T	A	non-synonymous	13T>A	Ser5Thr	-	-	+	-	-	-	-	-	-	-	-	-	-	-	-	-	hbhA	plus	565797	566396	Iron-regulated heparin binding hemagglutinin HbhA (adhesin)
AL123456	Rv0475	565891	T	C	non-synonymous	95T>C	Ile32Thr	-	-	-	+	-	-	-	-	-	-	-	-	-	-	-	-	hbhA	plus	565797	566396	Iron-regulated heparin binding hemagglutinin HbhA (adhesin)
AL123456	Rv0475	566295	A	G	non-synonymous	499A>G	Lys167Glu	-	-	-	+	+	-	-	-	-	-	-	-	-	-	-	-	hbhA	plus	565797	566396	Iron-regulated heparin binding hemagglutinin HbhA (adhesin)
AL123456		569953	T	C	intergenic			-	+	-	+	+	+	-	+	+	+	-	+	+	-	+	-					Located between Rv0480c (Possible amidohydrolase) and Rv0481c (Hypothetical protein)
AL123456	Rv0482	571155	C	T	non-synonymous	617C>T	Ala206Val	-	-	-	-	-	-	+	-	-	-	-	-	-	-	-	-	murB	plus	570539	571648	Probable UDP-N-acetylenolpyruvoylglucosamine reductase MurB (UDP-N-acetylmuramate dehydrogenase)
AL123456	Rv0483	572682	C	G	non-synonymous	973C>G	His325Asp	-	-	+	-	-	-	-	-	-	-	-	-	-	-	-	-	lprQ	plus	571710	573065	Probable conserved lipoprotein LprQ
AL123456	Rv0484c	573262	A	G	synonymous	540T>C	Gly180Gly	+	+	+	+	+	+	+	+	+	+	+	+	+	+	+	+		minus	573801	573046	Probable short-chain type oxidoreductase
AL123456	Rv0484c	573384	T	G	non-synonymous	418A>C	Ile140Leu	+	+	+	+	+	+	+	+	+	+	+	+	+	+	+	+		minus	573801	573046	Probable short-chain type oxidoreductase
AL123456	Rv0486	575572	T	C	synonymous	225T>C	Ser75Ser	+	+	-	-	-	-	-	-	-	-	-	-	-	-	-	-	mshA	plus	575348	576790	Glycosyltransferase MshA
AL123456		577528	G	A	intergenic			+	+	-	-	-	-	-	-	-	-	-	-	-	-	-	-					Located between Rv0487 (Conserved hypothetical protein) and Rv0488 (Probable conserved integral membrane protein)
AL123456	Rv0492c	582463	A	G	non-synonymous	916T>C	Cys306Arg	-	+	-	-	+	-	-	-	-	-	+	-	-	+	+	+		minus	583378	581489	Probable oxidoreductase GMC-type
AL123456	Rv0493c	584171	T	C	non-synonymous	520A>G	Ser174Gly	+	+	+	+	+	+	+	+	+	+	+	+	+	+	+	+		minus	584690	583701	Conserved protein
AL123456	Rv0493c	584511	G	T	synonymous	180C>A	Thr60Thr	+	+	+	+	+	+	+	+	+	+	+	+	+	+	+	+		minus	584690	583701	Conserved protein
AL123456	Rv0495c	585978	GGTC	G	conservative in-frame deletion	334_336delGAC	Asp112del	-	-	+	-	-	-	-	-	-	-	-	-	-	-	-	-		minus	586314	585424	Conserved hypothetical protein
AL123456	Rv0495c	585978	G	GGTC	conservative in-frame insertion	334_336dupGAC	Asp112dup	-	-	-	+	+	-	-	-	-	-	-	-	-	-	-	-		minus	586314	585424	Conserved hypothetical protein
AL123456	Rv0497	587967	C	T	synonymous	591C>T	Ala197Ala	-	-	+	-	-	-	-	-	-	-	-	-	-	-	-	-		plus	587377	588309	Probable conserved transmembrane protein
AL123456	Rv0499	589458	G	A	synonymous	276G>A	Lys92Lys	-	-	-	-	-	-	-	-	+	+	+	+	+	-	-	-		plus	589183	590058	Conserved hypothetical protein
AL123456	Rv0499	589459	C	T	non-synonymous	277C>T	Arg93Cys	-	-	-	-	-	-	-	-	+	+	+	+	+	-	-	-		plus	589183	590058	Conserved hypothetical protein
AL123456	Rv0500	590436	T	C	synonymous	354T>C	Ala118Ala	+	+	+	+	+	+	+	+	+	+	+	+	+	+	+	+	proC	plus	590083	590970	Probable pyrroline-5-carboxylate reductase ProC (P5CR) (P5C reductase)
AL123456	Rv0500	590763	G	C	non-synonymous	681G>C	Glu227Asp	+	+	+	+	+	+	+	+	+	+	+	+	+	+	+	+	proC	plus	590083	590970	Probable pyrroline-5-carboxylate reductase ProC (P5CR) (P5C reductase)
AL123456	Rv0502	593799	G	A	non-synonymous	1009G>A	Val337Met	-	-	-	-	-	-	+	+	-	-	-	-	-	-	-	-		plus	592791	593867	Conserved protein
AL123456	Rv0505c	595499	A	C	non-synonymous	1087T>G	Leu363Val	-	-	-	-	+	-	-	-	-	-	-	-	-	-	-	-	serB1	minus	596585	595464	Possible phosphoserine phosphatase SerB1 (PSP) (O-phosphoserine phosphohydrolase) (pspase)
AL123456	Rv0505c	595814	C	G	non-synonymous	772G>C	Ala258Pro	+	+	+	+	+	+	+	+	+	+	+	+	+	+	+	+	serB1	minus	596585	595464	Possible phosphoserine phosphatase SerB1 (PSP) (O-phosphoserine phosphohydrolase) (pspase)
AL123456	Rv0507	597282	G	T	synonymous	84G>T	Leu28Leu	-	-	-	-	-	-	-	-	-	-	-	-	-	-	-	+	mmpL2	plus	597199	600105	Probable conserved transmembrane transport protein MmpL2
AL123456	Rv0507	597816	A	G	synonymous	618A>G	Ala206Ala	+	+	+	+	+	+	+	+	+	+	+	+	+	+	-	+	mmpL2	plus	597199	600105	Probable conserved transmembrane transport protein MmpL2
AL123456	Rv0507	598446	C	CA	frameshift	1250dupA	Asn417fs	-	-	+	-	-	-	-	-	-	-	-	-	-	-	-	-	mmpL2	plus	597199	600105	Probable conserved transmembrane transport protein MmpL2
AL123456	Rv0507	598475	G	A	non-synonymous	1277G>A	Arg426His	+	+	+	+	+	+	+	+	+	+	+	+	+	+	+	+	mmpL2	plus	597199	600105	Probable conserved transmembrane transport protein MmpL2
AL123456	Rv0507	598723	G	T	non-synonymous	1525G>T	Asp509Tyr	+	+	+	+	+	+	+	+	+	+	+	+	+	+	+	+	mmpL2	plus	597199	600105	Probable conserved transmembrane transport protein MmpL2
AL123456	Rv0507	599363	C	G	non-synonymous	2165C>G	Ser722Cys	+	+	+	+	+	+	+	+	+	+	+	+	+	+	+	+	mmpL2	plus	597199	600105	Probable conserved transmembrane transport protein MmpL2
AL123456	Rv0507	599868	A	G	synonymous	2670A>G	Arg890Arg	+	+	+	+	+	+	+	+	+	+	+	+	+	+	+	+	mmpL2	plus	597199	600105	Probable conserved transmembrane transport protein MmpL2
AL123456	Rv0512	604850	C	T	synonymous	249C>T	Gly83Gly	-	-	+	-	-	-	-	-	-	-	-	-	-	-	-	-	hemB	plus	604602	605591	Probable delta-aminolevulinic acid dehydratase HemB (porphobilinogen synthase) (ALAD) (ALADH)
AL123456		606504	C	T	intergenic			+	+	-	-	-	-	-	-	-	-	-	-	-	-	-	-					Located between Rv0514 (Possible transmembrane protein) and Rv0515 (Conserved 13E12 repeat family protein)
AL123456		606507	CG	C	intergenic			+	+	-	-	-	-	-	-	-	-	-	-	-	-	-	-					Located between Rv0514 (Possible transmembrane protein) and Rv0515 (Conserved 13E12 repeat family protein)
AL123456		606510	C	A	intergenic			+	+	-	-	-	-	-	-	-	-	-	-	-	-	-	-					Located between Rv0514 (Possible transmembrane protein) and Rv0515 (Conserved 13E12 repeat family protein)
AL123456	Rv0515	607990	C	T	synonymous	1440C>T	Leu480Leu	-	-	-	-	-	-	-	-	-	-	-	-	-	-	+	-		plus	606551	608062	Conserved 13E12 repeat family protein
AL123456	Rv0516c	608250	C	T	non-synonymous	286G>A	Ala96Thr	+	+	+	+	+	+	+	+	+	+	+	+	+	-	+	+		minus	608535	608059	Possible anti-anti-sigma factor
AL123456		610120	T	G	intergenic			+	+	+	+	+	+	+	+	+	+	+	+	+	+	+	+					Located between Rv0517 (Possible membrane acyltransferase) and Rv0518 (Possible exported protein)
AL123456	Rv0518	610550	C	T	synonymous	363C>T	Asp121Asp	+	-	-	-	-	-	-	-	-	-	-	-	-	-	-	-		plus	610188	610883	Possible exported protein
AL123456	Rv0519c	611373	T	C	synonymous	702A>G	Gln234Gln	+	+	+	+	+	+	+	+	+	+	+	+	+	+	+	+		minus	612074	611172	Possible conserved membrane protein
AL123456	Rv0519c	611958	G	T	synonymous	117C>A	Ala39Ala	-	-	-	+	+	-	-	-	-	-	-	-	-	-	-	-		minus	612074	611172	Possible conserved membrane protein
AL123456	Rv0520	612260	A	C	synonymous	6A>C	Gly2Gly	-	-	+	-	-	-	-	-	-	-	-	-	-	-	-	-		plus	612255	612605	Possible methyltransferase/methylase (fragment)
AL123456	Rv0522	613371	C	CTGATGA	disruptive in-frame insertion	344_349dupTGATGA	Met115_Met116dup	-	-	-	-	+	-	-	-	-	-	-	-	-	-	-	-	gabP	plus	613038	614342	Probable GABA permease GabP (4-amino butyrate transport carrier) (GAMA-aminobutyrate permease)
AL123456	Rv0523c	614441	G	A	non-synonymous	281C>T	Ala94Val	+	+	-	-	-	-	-	-	-	-	-	-	-	-	-	-		minus	614721	614326	Conserved protein
AL123456		614794	C	T	intergenic			+	+	+	+	+	+	+	+	+	+	+	+	+	+	+	+					Located between Rv0523c (Conserved protein) and Rv0524 (Probable glutamate-1-semialdehyde 2,1-aminomutase HemL (GSA) (glutamate-1-semialdehyde aminotransferase) (GSA-at))
AL123456	Rv0524	615324	C	G	non-synonymous	490C>G	Leu164Val	-	-	+	-	-	-	-	-	-	-	-	-	-	-	-	-	hemL	plus	614835	616223	Probable glutamate-1-semialdehyde 2,1-aminomutase HemL (GSA) (glutamate-1-semialdehyde aminotransferase) (GSA-at)
AL123456	Rv0528	619552	AGGCCCGGCGGCC	A	conservative in-frame deletion	1252_1263delCCGGCGGCCGGC	Pro418_Gly421del	+	+	-	-	-	-	-	-	-	-	-	-	-	-	-	-		plus	618305	619894	Probable conserved transmembrane protein
AL123456	Rv0529	620346	C	T	synonymous	456C>T	Ser152Ser	-	-	-	-	-	-	-	-	+	+	+	+	+	-	-	-	ccsA	plus	619891	620865	Possible cytochrome C-type biogenesis protein CcsA
AL123456	Rv0530A	622201	G	GC	frameshift	81dupG	Pro28fs	+	+	+	+	+	+	+	+	+	+	+	+	+	+	-	+		minus	622282	622121	Conserved protein
AL123456	Rv0532	623472	A	G	non-synonymous	680A>G	Asp227Gly	-	+	-	-	-	+	-	+	+	+	+	+	+	+	+	-	PE_PGRS6	plus	622793	624577	PE-PGRS family protein PE_PGRS6
AL123456	Rv0532	623508	C	G	non-synonymous	716C>G	Ala239Gly	+	+	+	-	-	+	+	+	+	+	+	+	+	+	+	+	PE_PGRS6	plus	622793	624577	PE-PGRS family protein PE_PGRS6
AL123456	Rv0532	623728	G	T	synonymous	936G>T	Gly312Gly	+	+	+	-	-	+	+	+	+	+	+	+	+	+	+	+	PE_PGRS6	plus	622793	624577	PE-PGRS family protein PE_PGRS6
AL123456	Rv0532	624349	G	GT	frameshift	1559dupT	Leu520fs	-	-	-	+	+	-	-	-	-	+	-	-	+	-	+	-	PE_PGRS6	plus	622793	624577	PE-PGRS family protein PE_PGRS6
AL123456	Rv0533c	624864	A	G	non-synonymous	617T>C	Ile206Thr	-	-	-	-	-	+	-	-	-	-	-	-	-	-	-	-	fabH	minus	625480	624473	3-oxoacyl-[acyl-carrier-protein] synthase III FabH (beta-ketoacyl-ACP synthase III) (KAS III)
AL123456	Rv0533c	624951	C	CCCA	conservative in-frame insertion	527_529dupTGG	Val176dup	-	-	-	-	-	-	-	-	+	+	+	-	-	-	-	-	fabH	minus	625480	624473	3-oxoacyl-[acyl-carrier-protein] synthase III FabH (beta-ketoacyl-ACP synthase III) (KAS III)
AL123456	Rv0535	626546	C	T	synonymous	90C>T	Asp30Asp	-	-	-	-	-	+	-	-	-	-	-	-	-	-	-	-	pnp	plus	626457	627251	Probable 5'-methylthioadenosine phosphorylase Pnp (MTA phosphorylase)
AL123456		630018	A	G	intergenic			+	+	+	+	+	+	+	+	+	+	+	+	+	+	+	+					Located between Rv0537c (Probable integral membrane protein) and Rv0538 (Possible conserved membrane protein)
AL123456	Rv0538	630722	G	C	non-synonymous	683G>C	Arg228Pro	-	+	+	+	+	+	+	+	+	+	+	+	+	+	+	+		plus	630040	631686	Possible conserved membrane protein
AL123456	Rv0538	631314	GACGCCGCCGACC	G	conservative in-frame deletion	1294_1305delCCGACCACGCCG	Pro432_Pro435del	-	-	-	-	+	+	-	+	-	+	-	+	-	-	-	-		plus	630040	631686	Possible conserved membrane protein
AL123456	Rv0538	631354	C	T	non-synonymous	1315C>T	Pro439Ser	-	-	+	-	-	-	-	-	-	-	-	-	-	-	-	-		plus	630040	631686	Possible conserved membrane protein
AL123456	Rv0538	631357	C	G	non-synonymous	1318C>G	Pro440Ala	-	-	+	-	-	-	-	-	-	-	-	-	-	-	-	-		plus	630040	631686	Possible conserved membrane protein
AL123456	Rv0538	631359	A	G	synonymous	1320A>G	Pro440Pro	-	-	+	-	-	-	-	-	-	-	-	-	-	-	-	-		plus	630040	631686	Possible conserved membrane protein
AL123456	Rv0539	631842	G	C	non-synonymous	100G>C	Asp34His	-	-	-	-	-	-	-	-	-	-	-	-	-	-	-	+		plus	631743	632375	Probable dolichyl-phosphate sugar synthase (dolichol-phosphate sugar synthetase) (dolichol-phosphate sugar transferase) (sugar phosphoryldolichol synthase)
AL123456	Rv0543c	635758	C	T	non-synonymous	118G>A	Glu40Lys	+	-	-	-	-	-	-	-	-	-	-	-	-	-	-	-		minus	635875	635573	Conserved protein
AL123456	Rv0545c	636661	A	G	non-synonymous	803T>C	Leu268Pro	-	+	-	-	-	-	-	-	-	-	-	-	-	-	-	-	pitA	minus	637463	636210	Probable low-affinity inorganic phosphate transporter integral membrane protein PitA
AL123456	Rv0545c	637319	G	A	non-synonymous	145C>T	Pro49Ser	+	+	+	+	+	+	+	+	+	+	+	+	+	+	+	+	pitA	minus	637463	636210	Probable low-affinity inorganic phosphate transporter integral membrane protein PitA
AL123456	Rv0545c	637396	C	A	non-synonymous	68G>T	Gly23Val	-	-	+	-	-	-	-	-	-	-	-	-	-	-	-	-	pitA	minus	637463	636210	Probable low-affinity inorganic phosphate transporter integral membrane protein PitA
AL123456	Rv0546c	637729	C	A	non-synonymous	241G>T	Val81Phe	-	-	-	-	-	-	-	-	-	-	-	-	-	+	+	+		minus	637969	637583	Conserved protein
AL123456		640129	C	T	intergenic			+	+	+	+	+	+	+	+	+	+	+	+	+	+	+	+					Located between Rv0548c (Naphthoate synthase MenB (dihydroxynaphthoic acid synthetase) (DHNA synthetase)) and Rv0549c (Possible toxin VapC3)
AL123456	Rv0549c	640254	A	T	non-synonymous	388T>A	Trp130Arg	-	-	-	-	-	-	+	+	-	-	-	-	-	-	-	-	vapC3	minus	640641	640228	Possible toxin VapC3
AL123456	Rv0549c	640365	CA	C	frameshift	276delT	Gly93fs	+	+	+	+	+	+	+	+	+	+	+	+	+	+	+	+	vapC3	minus	640641	640228	Possible toxin VapC3
AL123456	Rv0549c	640366	A	C	synonymous	276T>G	Ala92Ala	-	-	-	-	-	-	-	-	-	+	-	-	+	-	-	-	vapC3	minus	640641	640228	Possible toxin VapC3
AL123456		642848	C	T	intergenic			-	-	-	-	-	-	+	+	-	-	-	-	-	-	-	-					Located between Rv0551c (Probable fatty-acid-CoA ligase FadD8 (fatty-acid-CoA synthetase) (fatty-acid-CoA synthase)) and Rv0552 (Conserved protein)
AL123456	Rv0552	644439	C	T	synonymous	1551C>T	Ala517Ala	+	+	+	+	+	+	+	+	+	+	+	+	+	+	+	+		plus	642889	644493	Conserved protein
AL123456	Rv0556	648002	T	G	non-synonymous	44T>G	Leu15Arg	+	+	+	+	+	+	+	+	+	+	+	+	+	+	+	+		plus	647959	648474	Probable conserved transmembrane protein
AL123456	Rv0557	648856	T	C	synonymous	321T>C	Gly107Gly	+	+	+	+	+	+	+	+	+	+	+	+	+	+	+	+	mgtA	plus	648536	649672	Mannosyltransferase MgtA
AL123456	Rv0557	649081	G	C	synonymous	546G>C	Gly182Gly	-	-	-	-	-	-	-	-	-	-	-	-	-	-	+	-	mgtA	plus	648536	649672	Mannosyltransferase MgtA
AL123456	Rv0559c	650685	C	T	non-synonymous	61G>A	Ala21Thr	+	+	+	+	+	+	+	+	+	+	+	+	+	+	+	+		minus	650745	650407	Possible conserved secreted protein
AL123456		655986	T	G	intergenic			+	+	+	+	+	+	+	+	+	+	+	+	+	+	+	+					Located between Rv0564c (Probable glycerol-3-phosphate dehydrogenase [NAD(P)+] GpdA1 (NAD(P)H-dependent glycerol-3-phosphate dehydrogenase) (NAD(P)H-dependent dihydroxyacetone-phosphate reductase)) and Rv0565c (Probable monooxygenase)
AL123456	Rv0565c	656154	C	T	synonymous	1317G>A	Gln439Gln	-	-	-	-	-	-	-	-	-	-	-	-	-	+	+	+		minus	657470	656010	Probable monooxygenase
AL123456	Rv0566c	657578	A	G	synonymous	462T>C	Asp154Asp	+	+	+	+	+	+	+	+	+	+	+	+	+	+	+	+		minus	658039	657548	Conserved protein
AL123456	Rv0567	658439	C	T	non-synonymous	119C>T	Ala40Val	-	-	+	-	-	-	-	-	-	-	-	-	-	-	-	-		plus	658321	659340	Probable methyltransferase/methylase
AL123456	Rv0567	658923	C	G	non-synonymous	603C>G	Phe201Leu	+	+	+	+	+	+	+	+	+	+	+	+	+	+	+	+		plus	658321	659340	Probable methyltransferase/methylase
AL123456		659341	T	C	intergenic			+	+	+	+	+	+	+	+	+	+	+	+	+	+	+	+					Located between Rv0567 (Probable methyltransferase/methylase) and Rv0568 (Possible cytochrome P450 135B1 Cyp135B1)
AL123456	Rv0570	662911	T	C	synonymous	1617T>C	Ala539Ala	+	+	+	+	+	+	+	+	+	+	+	+	+	+	+	+	nrdZ	plus	661295	663373	Probable ribonucleoside-diphosphate reductase (large subunit) NrdZ (ribonucleotide reductase)
AL123456	Rv0572c	665293	A	G	non-synonymous	91T>C	Phe31Leu	+	+	+	+	+	+	+	+	+	+	+	+	+	+	+	+		minus	665383	665042	Hypothetical protein
AL123456	Rv0573c	666575	GGGTA	G	frameshift	664_667delTACC	Tyr222fs	-	+	-	-	-	-	-	-	-	-	-	-	-	-	-	-	pncB2	minus	667242	665851	Nicotinic acid phosphoribosyltransferase PncB2
AL123456	Rv0573c	666888	T	C	non-synonymous	355A>G	Ile119Val	-	-	-	-	-	-	-	-	-	-	-	-	-	+	+	+	pncB2	minus	667242	665851	Nicotinic acid phosphoribosyltransferase PncB2
AL123456	Rv0573c	667238	G	T	non-synonymous	5C>A	Ala2Glu	-	-	-	-	-	-	-	-	-	-	-	-	-	-	-	+	pncB2	minus	667242	665851	Nicotinic acid phosphoribosyltransferase PncB2
AL123456	Rv0574c	668229	T	C	non-synonymous	166A>G	Ile56Val	-	-	-	-	-	-	+	+	-	-	-	-	-	-	-	-		minus	668394	667252	Conserved hypothetical protein
AL123456	Rv0575c	668707	C	CG	frameshift	1038dupC	Ala347fs	+	+	+	+	+	+	+	+	+	+	+	+	+	+	+	+		minus	669745	668579	Possible oxidoreductase
AL123456	Rv0575c	669398	T	C	synonymous	348A>G	Gln116Gln	+	+	+	+	+	+	+	+	+	+	+	+	+	+	+	+		minus	669745	668579	Possible oxidoreductase
AL123456	Rv0575c	669497	GTC	G	frameshift	247_248delGA	Asp83fs	-	-	-	-	-	-	+	+	-	-	-	-	-	-	-	-		minus	669745	668579	Possible oxidoreductase
AL123456	Rv0576	670123	C	T	synonymous	276C>T	Ala92Ala	-	-	-	-	-	-	-	-	+	+	+	+	+	-	-	-		plus	669848	671152	Probable transcriptional regulatory protein (possibly ArsR-family)
AL123456	Rv0576	670373	G	C	non-synonymous	526G>C	Glu176Gln	-	-	+	-	-	-	-	-	-	-	-	-	-	-	-	-		plus	669848	671152	Probable transcriptional regulatory protein (possibly ArsR-family)
AL123456	Rv0576	670545	G	A	non-synonymous	698G>A	Arg233His	+	+	+	+	+	+	+	+	+	+	+	+	+	+	+	+		plus	669848	671152	Probable transcriptional regulatory protein (possibly ArsR-family)
AL123456	Rv0578c	672080	G	A	synonymous	3837C>T	Pro1279Pro	-	+	-	+	-	+	-	+	-	-	+	+	+	-	+	-	PE_PGRS7	minus	675916	671996	PE-PGRS family protein PE_PGRS7
AL123456	Rv0578c	672491	C	G	synonymous	3426G>C	Gly1142Gly	-	+	-	-	+	-	-	-	-	+	+	-	+	-	+	-	PE_PGRS7	minus	675916	671996	PE-PGRS family protein PE_PGRS7
AL123456	Rv0578c	672538	C	T	non-synonymous	3379G>A	Gly1127Ser	-	+	-	+	+	-	-	+	-	-	+	-	-	-	+	-	PE_PGRS7	minus	675916	671996	PE-PGRS family protein PE_PGRS7
AL123456	Rv0578c	673141	TGCCGTTGCC	T	conservative in-frame deletion	2767_2775delGGCAACGGC	Gly923_Gly925del	-	-	-	-	+	-	-	-	-	-	-	-	-	-	-	-	PE_PGRS7	minus	675916	671996	PE-PGRS family protein PE_PGRS7
AL123456	Rv0578c	673238	A	G	synonymous	2679T>C	His893His	-	+	+	+	+	+	+	+	+	+	+	+	+	-	-	-	PE_PGRS7	minus	675916	671996	PE-PGRS family protein PE_PGRS7
AL123456	Rv0578c	673318	T	C	non-synonymous	2599A>G	Asn867Asp	-	-	-	-	-	-	+	-	-	-	-	-	-	-	-	-	PE_PGRS7	minus	675916	671996	PE-PGRS family protein PE_PGRS7
AL123456	Rv0578c	673416	C	T	non-synonymous	2501G>A	Ser834Asn	-	-	-	-	-	+	+	-	+	+	+	+	+	-	-	-	PE_PGRS7	minus	675916	671996	PE-PGRS family protein PE_PGRS7
AL123456	Rv0580c	677442	A	C	non-synonymous	175T>G	Leu59Val	-	-	-	-	-	-	-	-	-	-	-	-	-	-	-	+		minus	677616	677125	Conserved protein
AL123456		677701	C	T	intergenic			+	+	+	+	+	+	+	+	+	+	+	+	+	-	+	+					Located between Rv0580c (Conserved protein) and Rv0581 (Possible antitoxin VapB26)
AL123456	Rv0584	679944	A	T	non-synonymous	716A>T	Asp239Val	-	-	-	-	-	-	+	+	-	-	-	-	-	-	-	-		plus	679229	681862	Possible conserved exported protein
AL123456	Rv0585c	682151	C	A	non-synonymous	2122G>T	Ala708Ser	+	+	+	+	+	+	+	+	+	+	+	+	+	+	+	+		minus	684272	681885	Probable conserved integral membrane protein
AL123456	Rv0585c	682192	C	T	non-synonymous	2081G>A	Gly694Asp	-	-	-	-	-	-	-	-	-	-	-	-	-	+	-	-		minus	684272	681885	Probable conserved integral membrane protein
AL123456		684290	A	G	intergenic			+	+	+	+	+	+	+	+	+	+	+	+	+	+	+	+					Located between Rv0585c (Probable conserved integral membrane protein) and Rv0586 (Probable transcriptional regulatory protein Mce2R (GntR-family))
AL123456		684346	A	T	intergenic			-	-	-	+	+	-	-	-	-	-	-	-	-	-	-	-					Located between Rv0585c (Probable conserved integral membrane protein) and Rv0586 (Probable transcriptional regulatory protein Mce2R (GntR-family))
AL123456		684376	T	C	intergenic			-	-	+	-	-	-	-	-	-	-	-	-	-	-	-	-					Located between Rv0585c (Probable conserved integral membrane protein) and Rv0586 (Probable transcriptional regulatory protein Mce2R (GntR-family))
AL123456	Rv0587	685298	C	T	non-synonymous	170C>T	Ser57Leu	-	-	-	-	-	-	-	-	+	+	+	+	+	-	-	-	yrbE2A	plus	685129	685926	Conserved hypothetical integral membrane protein YrbE2A
AL123456	Rv0587	685461	C	G	synonymous	333C>G	Ala111Ala	+	+	+	+	+	+	+	+	+	+	+	+	+	+	+	+	yrbE2A	plus	685129	685926	Conserved hypothetical integral membrane protein YrbE2A
AL123456	Rv0587	685608	T	C	synonymous	480T>C	Leu160Leu	+	+	+	+	+	+	+	+	+	+	+	+	+	+	+	+	yrbE2A	plus	685129	685926	Conserved hypothetical integral membrane protein YrbE2A
AL123456	Rv0588	686637	C	CGGT	conservative in-frame insertion	718_720dupGTG	Val240dup	-	-	-	-	-	-	-	+	-	-	-	-	-	-	-	-	yrbE2B	plus	685928	686815	Conserved hypothetical integral membrane protein YrbE2B
AL123456	Rv0589	686972	T	C	non-synonymous	152T>C	Phe51Ser	+	+	+	+	+	+	+	+	+	+	+	+	+	+	+	+	mce2A	plus	686821	688035	Mce-family protein Mce2A
AL123456	Rv0590	688792	T	TG	frameshift	765dupG	Arg256fs	+	+	+	+	+	+	+	+	+	+	+	+	+	+	+	+	mce2B	plus	688032	688859	Mce-family protein Mce2B
AL123456	Rv0591	689313	C	A	synonymous	255C>A	Pro85Pro	-	-	-	-	-	-	-	+	-	-	-	-	-	-	-	-	mce2C	plus	689059	690504	Mce-family protein Mce2C
AL123456	Rv0591	690248	C	A	non-synonymous	1190C>A	Thr397Asn	+	+	+	+	+	+	+	+	+	+	+	+	+	-	+	+	mce2C	plus	689059	690504	Mce-family protein Mce2C
AL123456	Rv0591	690450	A	C	synonymous	1392A>C	Ala464Ala	-	+	+	+	+	+	+	+	+	+	+	+	+	+	+	+	mce2C	plus	689059	690504	Mce-family protein Mce2C
AL123456	Rv0591	690465	T	G	synonymous	1407T>G	Leu469Leu	+	+	+	+	+	+	+	+	+	+	+	+	+	+	+	+	mce2C	plus	689059	690504	Mce-family protein Mce2C
AL123456	Rv0593	693003	A	G	non-synonymous	980A>G	Asp327Gly	+	+	+	+	+	+	+	+	+	+	+	+	+	+	+	+	lprL	plus	692024	693232	Possible Mce-family lipoprotein LprL (Mce-family lipoprotein Mce2E)
AL123456	Rv0594	693730	C	T	non-synonymous	494C>T	Ala165Val	-	-	-	-	-	-	-	-	-	+	-	-	-	-	-	-	mce2F	plus	693237	694787	Mce-family protein Mce2F
AL123456	Rv0597c	696252	G	T	non-synonymous	652C>A	Leu218Ile	+	+	-	-	-	-	-	-	-	-	-	-	-	-	-	-		minus	696903	695668	Conserved hypothetical protein
AL123456	Rv0597c	696294	C	G	non-synonymous	610G>C	Glu204Gln	-	-	-	-	-	+	-	-	-	-	-	-	-	-	-	-		minus	696903	695668	Conserved hypothetical protein
AL123456	Rv0601c	698958	CG	C	frameshift	36delC	Val13fs	-	-	-	-	-	-	-	-	-	-	-	-	-	-	-	+		minus	698994	698524	Two component sensor kinase [first part]
AL123456	Rv0601c	698968	G	A	synonymous	27C>T	Gly9Gly	+	+	+	+	+	+	+	+	+	+	+	+	+	+	+	+		minus	698994	698524	Two component sensor kinase [first part]
AL123456	Rv0604	700477	T	C	non-synonymous	239T>C	Val80Ala	-	-	-	-	-	-	-	-	+	+	+	+	+	-	-	-	lpqO	plus	700239	701189	Probable conserved lipoprotein LpqO
AL123456	Rv0604	700776	T	C	non-synonymous	538T>C	Ser180Pro	+	+	+	-	+	+	+	+	+	+	+	+	+	+	+	+	lpqO	plus	700239	701189	Probable conserved lipoprotein LpqO
AL123456	Rv0605	701642	G	A	synonymous	237G>A	Val79Val	+	+	-	-	-	-	-	-	-	-	-	-	-	-	-	-		plus	701406	702014	Possible resolvase
AL123456	Rv0610c	705602	T	C	non-synonymous	308A>G	Asn103Ser	+	+	+	+	+	+	+	+	+	+	+	+	+	+	+	+		minus	705909	704752	Hypothetical protein
AL123456	Rv0612	706841	C	A	non-synonymous	518C>A	Ala173Glu	+	+	+	+	+	+	+	-	+	+	+	-	+	+	+	+		plus	706324	706929	Conserved hypothetical protein
AL123456	Rv0615	710364	C	T	non-synonymous	20C>T	Ala7Val	-	-	-	-	-	-	+	-	-	-	-	-	-	-	-	-		plus	710345	710587	Probable integral membrane protein
AL123456	Rv0616A	710897	C	T	non-synonymous	116C>T	Ala39Val	+	+	-	+	+	+	+	+	+	+	+	+	+	+	+	+	vapB29	plus	710782	711009	Possible antitoxin VapB29
AL123456	Rv0618	712192	G	GA	frameshift	657_658insA	Pro220fs	+	+	+	+	+	+	+	+	+	+	+	+	+	+	+	+	galTa	plus	711536	712231	Probable galactose-1-phosphate uridylyltransferase GalTa [first part]
AL123456	Rv0619	712192	G	GA	frameshift	19_20insA	Ala7fs	+	+	+	+	+	+	+	+	+	+	+	+	+	+	+	+	galTb	plus	712174	712719	Probable galactose-1-phosphate uridylyltransferase GalTb [second part]
AL123456	Rv0619	712693	A	G	non-synonymous	520A>G	Thr174Ala	+	+	-	+	+	+	+	+	+	+	+	+	+	+	+	-	galTb	plus	712174	712719	Probable galactose-1-phosphate uridylyltransferase GalTb [second part]
AL123456	Rv0620	713310	T	C	non-synonymous	595T>C	Cys199Arg	+	+	+	+	+	+	+	+	+	+	+	+	+	+	+	+	galK	plus	712716	713807	Probable galactokinase GalK (galactose kinase)
AL123456	Rv0620	713802	C	T	non-synonymous	1087C>T	Arg363Cys	-	+	-	+	+	+	+	+	+	+	+	+	+	+	+	+	galK	plus	712716	713807	Probable galactokinase GalK (galactose kinase)
AL123456	Rv0621	715266	A	G	stop lost	1065A>G	Ter355Trpext*?	+	+	+	+	+	+	+	+	+	+	+	+	+	+	+	+		plus	714202	715266	Possible membrane protein
AL123456	Rv0625c	717588	A	G	synonymous	306T>C	Val102Val	+	+	+	+	+	+	+	+	+	+	+	+	+	+	+	+		minus	717893	717153	Probable conserved transmembrane protein
AL123456	Rv0630c	722583	C	A	non-synonymous	2431G>T	Val811Phe	+	+	+	+	+	+	+	+	+	+	+	+	+	+	+	+	recB	minus	725013	721729	Probable exonuclease V (beta chain) RecB (exodeoxyribonuclease V beta chain)(exodeoxyribonuclease V polypeptide) (chi-specific endonuclease)
AL123456	Rv0630c	722716	C	A	synonymous	2298G>T	Arg766Arg	-	-	-	-	-	-	-	-	-	-	-	-	-	+	+	+	recB	minus	725013	721729	Probable exonuclease V (beta chain) RecB (exodeoxyribonuclease V beta chain)(exodeoxyribonuclease V polypeptide) (chi-specific endonuclease)
AL123456	Rv0630c	723157	C	A	synonymous	1857G>T	Val619Val	+	+	+	+	+	+	+	+	+	+	+	+	+	+	+	+	recB	minus	725013	721729	Probable exonuclease V (beta chain) RecB (exodeoxyribonuclease V beta chain)(exodeoxyribonuclease V polypeptide) (chi-specific endonuclease)
AL123456	Rv0631c	725721	A	G	synonymous	2586T>C	Ala862Ala	-	-	-	-	-	-	-	-	-	-	-	-	-	-	+	-	recC	minus	728306	725013	Probable exonuclease V (gamma chain) RecC (exodeoxyribonuclease V gamma chain)(exodeoxyribonuclease V polypeptide)
AL123456	Rv0631c	727321	C	T	non-synonymous	986G>A	Gly329Glu	+	+	+	+	+	+	+	+	+	+	+	+	+	+	+	+	recC	minus	728306	725013	Probable exonuclease V (gamma chain) RecC (exodeoxyribonuclease V gamma chain)(exodeoxyribonuclease V polypeptide)
AL123456	Rv0632c	729114	G	A	synonymous	165C>T	Gly55Gly	+	+	+	+	+	+	+	+	+	+	+	+	+	+	+	+	echA3	minus	729278	728583	Probable enoyl-CoA hydratase EchA3 (enoyl hydrase) (unsaturated acyl-CoA hydratase) (crotonase)
AL123456	Rv0633c	730032	T	C	synonymous	135A>G	Gln45Gln	+	+	-	-	-	-	-	-	-	-	-	-	-	-	-	-		minus	730166	729327	Possible exported protein
AL123456		731399	G	A	intergenic			-	-	-	+	+	-	-	-	-	-	-	-	-	-	-	-					Located between Rv0634A (Unknown protein) and EBG00000313369
AL123456	Rv0635	731961	A	G	non-synonymous	32A>G	His11Arg	-	-	-	+	+	-	-	-	-	-	-	-	-	-	-	-	hadA	plus	731930	732406	(3R)-hydroxyacyl-ACP dehydratase subunit HadA
AL123456		733705	C	T	intergenic			-	-	-	-	-	-	-	-	-	-	-	-	-	+	-	+					Located between EBG00000313381 and Rv0638 (Probable preprotein translocase SecE1)
AL123456		733714	G	C	intergenic			-	-	-	-	-	-	+	+	-	-	-	-	-	-	-	-					Located between EBG00000313381 and Rv0638 (Probable preprotein translocase SecE1)
AL123456	Rv0639	734315	C	T	non-synonymous	62C>T	Ala21Val	+	+	-	-	-	-	-	-	-	-	-	-	-	-	-	-	nusG	plus	734254	734970	Probable transcription antitermination protein NusG
AL123456	Rv0642c	736919	G	T	non-synonymous	285C>A	Phe95Leu	+	+	+	+	+	+	+	+	+	+	+	+	+	+	+	+	mmaA4	minus	737203	736298	Methoxy mycolic acid synthase 4 MmaA4 (methyl mycolic acid synthase 4) (MMA4) (hydroxy mycolic acid synthase)
AL123456	Rv0643c	737444	G	T	non-synonymous	706C>A	Pro236Thr	-	-	-	-	-	-	-	-	-	-	-	-	-	-	-	+	mmaA3	minus	738149	737268	Methoxy mycolic acid synthase 3 MmaA3 (methyl mycolic acid synthase 3) (MMA3) (hydroxy mycolic acid synthase)
AL123456	Rv0644c	738820	C	A	non-synonymous	341G>T	Arg114Leu	+	+	+	+	+	+	+	+	+	+	+	+	+	+	+	+	mmaA2	minus	739160	738297	Methoxy mycolic acid synthase 2 MmaA2 (methyl mycolic acid synthase 2) (MMA2) (hydroxy mycolic acid synthase)
AL123456	Rv0645c	739369	G	T	synonymous	819C>A	Arg273Arg	+	+	+	+	+	+	+	+	+	+	+	+	+	+	+	+	mmaA1	minus	740187	739327	Methoxy mycolic acid synthase 1 MmaA1 (methyl mycolic acid synthase 1) (MMA1) (hydroxy mycolic acid synthase)
AL123456	Rv0646c	740376	CGCATCA	C	disruptive in-frame deletion	758_763delTGATGC	Leu253_Met254del	-	-	-	+	+	-	-	-	-	-	-	-	-	-	-	-	lipG	minus	741139	740234	Probable lipase/esterase LipG
AL123456	Rv0647c	741163	G	A	synonymous	1455C>T	Asp485Asp	+	+	+	+	+	+	+	+	+	+	+	+	+	+	+	+		minus	742617	741151	Conserved protein
AL123456	Rv0655	752361	T	A	non-synonymous	845T>A	Met282Lys	-	+	-	-	-	-	-	-	-	-	-	-	-	-	-	-	mkl	plus	751517	752596	Possible ribonucleotide-transport ATP-binding protein ABC transporter Mkl
AL123456	Rv0658c	754186	A	G	non-synonymous	224T>C	Leu75Pro	+	+	+	+	+	+	+	+	+	+	+	+	+	+	+	+		minus	754409	753693	Probable conserved integral membrane protein
AL123456	Rv0659c	754910	G	T	non-synonymous	84C>A	Asp28Glu	-	-	-	-	-	-	-	-	+	+	+	+	+	-	-	-	mazF2	minus	754993	754685	Toxin MazF2
AL123456	Rv0663	756360	G	A	non-synonymous	224G>A	Gly75Asp	+	+	-	-	-	-	-	-	-	-	-	-	-	-	-	-	atsD	plus	756137	758500	Possible arylsulfatase AtsD (aryl-sulfate sulphohydrolase) (arylsulphatase)
AL123456	Rv0663	756609	C	A	non-synonymous	473C>A	Pro158Gln	+	+	-	-	-	-	-	-	-	-	-	-	-	-	-	-	atsD	plus	756137	758500	Possible arylsulfatase AtsD (aryl-sulfate sulphohydrolase) (arylsulphatase)
AL123456	Rv0663	757182	A	G	non-synonymous	1046A>G	Asp349Gly	+	+	+	+	+	+	+	+	+	+	+	+	+	+	+	+	atsD	plus	756137	758500	Possible arylsulfatase AtsD (aryl-sulfate sulphohydrolase) (arylsulphatase)
AL123456		759470	T	G	intergenic			-	-	-	+	+	-	-	-	-	-	-	-	-	-	-	-					Located between Rv0666 (Possible membrane protein) and Rv0667 (DNA-directed RNA polymerase (beta chain) RpoB (transcriptase beta chain) (RNA polymerase beta subunit))
AL123456	Rv0667	759851	G	T	synonymous	45G>T	Pro15Pro	-	-	-	-	+	-	-	-	-	-	-	-	-	-	-	-	rpoB	plus	759807	763325	DNA-directed RNA polymerase (beta chain) RpoB (transcriptase beta chain) (RNA polymerase beta subunit)
AL123456	Rv0667	759991	CGCGCTG	C	conservative in-frame deletion	190_195delTGGCGC	Trp64_Arg65del	-	-	+	-	-	-	-	-	-	-	-	-	-	-	-	-	rpoB	plus	759807	763325	DNA-directed RNA polymerase (beta chain) RpoB (transcriptase beta chain) (RNA polymerase beta subunit)
AL123456	Rv0667	761309	C	T	synonymous	1503C>T	Asn501Asn	-	-	+	-	-	-	-	-	-	-	-	-	-	-	-	-	rpoB	plus	759807	763325	DNA-directed RNA polymerase (beta chain) RpoB (transcriptase beta chain) (RNA polymerase beta subunit)
AL123456	Rv0667	763031	T	C	synonymous	3225T>C	Ala1075Ala	+	+	+	+	+	+	+	+	+	+	+	+	+	+	+	+	rpoB	plus	759807	763325	DNA-directed RNA polymerase (beta chain) RpoB (transcriptase beta chain) (RNA polymerase beta subunit)
AL123456	Rv0668	766108	C	G	non-synonymous	2739C>G	Asp913Glu	+	+	-	-	-	-	-	-	-	-	-	-	-	-	-	-	rpoC	plus	763370	767320	DNA-directed RNA polymerase (beta' chain) RpoC (transcriptase beta' chain) (RNA polymerase beta' subunit).
AL123456		767414	G	A	intergenic			-	+	+	+	+	+	+	+	+	+	+	+	+	-	+	-					Located between Rv0668 (DNA-directed RNA polymerase (beta' chain) RpoC (transcriptase beta' chain) (RNA polymerase beta' subunit).) and Rv0669c (Possible hydrolase)
AL123456		767527	G	C	intergenic			-	-	-	+	+	-	-	-	-	-	-	-	-	-	-	-					Located between Rv0668 (DNA-directed RNA polymerase (beta' chain) RpoC (transcriptase beta' chain) (RNA polymerase beta' subunit).) and Rv0669c (Possible hydrolase)
AL123456	Rv0669c	769347	G	A	non-synonymous	251C>T	Thr84Ile	-	-	+	-	-	-	-	-	-	-	-	-	-	-	-	-		minus	769597	767684	Possible hydrolase
AL123456	Rv0670	769819	A	AC	frameshift	30dupC	Asp11fs	-	-	+	-	-	-	-	-	-	-	-	-	-	-	-	-	end	plus	769792	770550	Probable endonuclease IV End (endodeoxyribonuclease IV) (apurinase)
AL123456	Rv0672	771874	A	G	non-synonymous	391A>G	Ile131Val	-	-	+	-	-	-	-	-	-	-	-	-	-	-	-	-	fadE8	plus	771484	773112	Probable acyl-CoA dehydrogenase FadE8
AL123456	Rv0676c	775639	T	C	non-synonymous	2842A>G	Ile948Val	+	+	+	+	+	+	+	+	+	+	+	+	+	+	+	+	mmpL5	minus	778480	775586	Probable conserved transmembrane transport protein MmpL5
AL123456	Rv0676c	776100	G	A	non-synonymous	2381C>T	Thr794Ile	+	+	+	+	+	+	+	+	+	+	+	+	+	+	+	+	mmpL5	minus	778480	775586	Probable conserved transmembrane transport protein MmpL5
AL123456	Rv0676c	776989	G	C	non-synonymous	1492C>G	Pro498Ala	-	-	-	-	-	-	-	-	-	-	-	-	-	+	-	-	mmpL5	minus	778480	775586	Probable conserved transmembrane transport protein MmpL5
AL123456		781395	T	C	intergenic			+	+	+	+	+	+	+	+	+	+	+	+	+	+	+	+					Located between Rv0681 (Probable transcriptional regulatory protein (possibly TetR-family)) and Rv0682 (30S ribosomal protein S12 RpsL)
AL123456	Rv0684	782997	G	A	synonymous	513G>A	Ala171Ala	+	+	+	+	+	+	+	+	+	+	+	+	+	+	+	+	fusA1	plus	782485	784590	Probable elongation factor G FusA1 (EF-G)
AL123456	Rv0687	787352	C	T	non-synonymous	254C>T	Ala85Val	+	+	+	+	+	+	+	+	+	+	+	+	+	+	+	+		plus	787099	787926	Probable short-chain type dehydrogenase/reductase
AL123456		789932	TCCGACG	T	intergenic			+	+	+	+	+	+	+	+	+	+	+	+	+	+	+	+					Located between Rv0689c (Hypothetical protein) and Rv0690c (Conserved hypothetical protein)
AL123456	Rv0691c	791078	T	C	non-synonymous	589A>G	Asn197Asp	-	-	-	-	-	-	+	+	-	-	-	-	-	-	-	-		minus	791666	791070	Probable transcriptional regulatory protein
AL123456	Rv0695	795115	C	T	non-synonymous	401C>T	Ala134Val	-	-	-	-	-	-	+	+	-	-	-	-	-	-	-	-		plus	794715	795470	Conserved hypothetical protein
AL123456	Rv0697	796940	C	T	non-synonymous	8C>T	Ala3Val	-	-	-	+	-	-	-	-	-	-	-	-	-	-	-	-		plus	796933	798372	Probable dehydrogenase
AL123456	Rv0697	797084	A	C	non-synonymous	152A>C	Gln51Pro	-	-	+	-	-	-	-	-	-	-	-	-	-	-	-	-		plus	796933	798372	Probable dehydrogenase
AL123456	Rv0697	797466	T	G	non-synonymous	534T>G	Asp178Glu	-	-	+	-	-	-	-	-	-	-	-	-	-	-	-	-		plus	796933	798372	Probable dehydrogenase
AL123456	Rv0698	799136	AC	A	frameshift	311delC	Pro104fs	+	+	+	+	+	+	+	+	+	+	+	+	+	+	+	+		plus	798833	799444	Conserved hypothetical protein
AL123456		800473	G	C	intergenic			-	-	-	-	-	-	+	+	-	-	-	-	-	-	-	-					Located between Rv0699 (Hypothetical protein) and Rv0700 (30S ribosomal protein S10 RpsJ (transcription antitermination factor NusE))
AL123456	Rv0704	802969	C	T	non-synonymous	442C>T	Arg148Cys	-	-	-	-	-	-	+	+	-	-	-	-	-	-	-	-	rplB	plus	802528	803370	50S ribosomal protein L2 RplB
AL123456	Rv0707	804647	G	T	non-synonymous	366G>T	Gln122His	-	-	+	-	-	-	-	-	-	-	-	-	-	-	-	-	rpsC	plus	804282	805106	30S ribosomal protein S3 RpsC
AL123456	Rv0711	806454	G	T	synonymous	120G>T	Leu40Leu	+	+	+	+	+	+	+	+	+	+	+	+	+	+	+	+	atsA	plus	806335	808698	Possible arylsulfatase AtsA (aryl-sulfate sulphohydrolase) (arylsulphatase)
AL123456	Rv0723	815236	T	C	non-synonymous	47T>C	Ile16Thr	+	+	+	+	+	+	+	+	+	+	+	+	+	+	+	+	rplO	plus	815190	815630	50S ribosomal protein L15 RplO
AL123456	Rv0724	815851	A	G	synonymous	189A>G	Arg63Arg	+	+	+	+	+	+	+	+	+	+	+	+	+	+	+	+	sppA	plus	815663	817534	Possible protease IV SppA (endopeptidase IV) (signal peptide peptidase)
AL123456	Rv0724	817299	G	A	non-synonymous	1637G>A	Arg546His	+	+	+	+	+	+	+	+	+	+	+	+	+	+	+	+	sppA	plus	815663	817534	Possible protease IV SppA (endopeptidase IV) (signal peptide peptidase)
AL123456	Rv0725c	818161	G	C	non-synonymous	284C>G	Thr95Ser	+	+	+	+	+	+	+	+	+	+	+	+	+	+	+	+		minus	818444	817539	Conserved hypothetical protein
AL123456	Rv0725c	818438	G	T	non-synonymous	7C>A	Arg3Ser	-	-	+	-	-	-	-	-	-	-	-	-	-	-	-	-		minus	818444	817539	Conserved hypothetical protein
AL123456	Rv0727c	820483	G	T	non-synonymous	17C>A	Ala6Asp	+	+	+	+	+	+	+	+	+	+	+	+	+	+	+	+	fucA	minus	820499	819843	Possible L-fuculose phosphate aldolase FucA (L-fuculose-1-phosphate aldolase)
AL123456	Rv0728c	820752	C	T	non-synonymous	725G>A	Arg242His	+	+	+	+	+	+	+	+	+	+	+	+	+	+	+	+	serA2	minus	821476	820496	Possible D-3-phosphoglycerate dehydrogenase SerA2 (phosphoglycerate dehydrogenase) (PGDH)
AL123456	Rv0728c	821309	A	G	synonymous	168T>C	Asp56Asp	-	-	-	+	-	-	-	-	-	-	-	-	-	-	-	-	serA2	minus	821476	820496	Possible D-3-phosphoglycerate dehydrogenase SerA2 (phosphoglycerate dehydrogenase) (PGDH)
AL123456		821500	G	A	intergenic			+	+	+	+	+	+	+	+	+	+	+	+	+	+	+	+					Located between Rv0728c (Possible D-3-phosphoglycerate dehydrogenase SerA2 (phosphoglycerate dehydrogenase) (PGDH)) and Rv0729 (Possible D-xylulose kinase XylB (xylulokinase) (xylulose kinase))
AL123456	Rv0729	821907	T	C	non-synonymous	401T>C	Leu134Pro	+	+	+	+	+	+	+	+	+	+	+	+	+	+	+	+	xylB	plus	821507	822853	Possible D-xylulose kinase XylB (xylulokinase) (xylulose kinase)
AL123456	Rv0729	821920	G	A	synonymous	414G>A	Gly138Gly	-	-	-	-	-	-	+	+	-	-	-	-	-	-	-	-	xylB	plus	821507	822853	Possible D-xylulose kinase XylB (xylulokinase) (xylulose kinase)
AL123456	Rv0729	822637	G	C	synonymous	1131G>C	Ala377Ala	-	-	-	-	-	-	-	-	+	+	+	+	+	-	-	-	xylB	plus	821507	822853	Possible D-xylulose kinase XylB (xylulokinase) (xylulose kinase)
AL123456	Rv0730	823242	A	C	non-synonymous	377A>C	Asp126Ala	-	-	-	-	-	-	-	-	-	-	-	-	-	+	-	-		plus	822866	823594	GCN5-related N-acetyltransferase
AL123456	Rv0730	823262	G	C	non-synonymous	397G>C	Glu133Gln	-	-	-	-	-	-	-	+	-	-	-	-	-	-	-	-		plus	822866	823594	GCN5-related N-acetyltransferase
AL123456	Rv0732	825144	G	A	non-synonymous	345G>A	Met115Ile	-	-	-	-	-	-	-	-	+	+	+	+	+	-	-	-	secY	plus	824800	826125	Probable preprotein translocase SecY
AL123456	Rv0733	826475	G	A	synonymous	354G>A	Glu118Glu	+	+	+	+	+	+	+	+	+	+	+	+	+	+	+	+	adk	plus	826122	826667	Adenylate kinase Adk (ATP-AMP transphosphorylase)
AL123456	Rv0739	830868	G	GGC	frameshift	22_23dupCG	Glu9fs	-	+	+	+	+	+	+	+	+	+	+	+	+	-	+	+		plus	830855	831661	Conserved hypothetical protein
AL123456	Rv0740	832201	C	T	synonymous	426C>T	Asp142Asp	+	+	+	+	+	+	+	+	+	+	+	+	+	+	+	+		plus	831776	832303	Conserved hypothetical protein
AL123456	Rv0740	832246	A	G	synonymous	471A>G	Gln157Gln	+	+	+	+	+	+	+	+	+	+	+	+	+	+	+	+		plus	831776	832303	Conserved hypothetical protein
AL123456	Rv0744c	834779	G	T	synonymous	168C>A	Arg56Arg	+	+	+	+	+	+	-	-	+	-	+	+	+	+	+	+		minus	834946	834440	Possible transcriptional regulatory protein
AL123456	Rv0746	836272	A	G	non-synonymous	572A>G	Glu191Gly	-	+	-	-	-	+	-	-	-	-	-	+	-	+	+	-	PE_PGRS9	plus	835701	838052	PE-PGRS family protein PE_PGRS9
AL123456	Rv0746	836291	A	G	synonymous	591A>G	Gly197Gly	+	+	-	-	-	+	-	-	-	-	-	-	-	-	-	-	PE_PGRS9	plus	835701	838052	PE-PGRS family protein PE_PGRS9
AL123456	Rv0746	836397	G	C	non-synonymous	697G>C	Ala233Pro	-	+	-	-	-	-	-	-	-	-	-	-	-	-	-	-	PE_PGRS9	plus	835701	838052	PE-PGRS family protein PE_PGRS9
AL123456	Rv0746	836426	A	C	synonymous	726A>C	Leu242Leu	-	+	-	-	-	+	-	-	+	+	+	+	+	-	-	-	PE_PGRS9	plus	835701	838052	PE-PGRS family protein PE_PGRS9
AL123456	Rv0746	836454	A	G	non-synonymous	754A>G	Thr252Ala	-	+	-	-	-	+	-	-	+	+	+	+	-	-	-	-	PE_PGRS9	plus	835701	838052	PE-PGRS family protein PE_PGRS9
AL123456	Rv0746	836538	A	G	non-synonymous	838A>G	Asn280Asp	-	-	+	-	+	+	-	-	+	+	+	+	+	-	-	+	PE_PGRS9	plus	835701	838052	PE-PGRS family protein PE_PGRS9
AL123456	Rv0746	836658	A	G	non-synonymous	958A>G	Thr320Ala	-	+	+	-	-	+	+	-	+	+	+	+	+	-	-	+	PE_PGRS9	plus	835701	838052	PE-PGRS family protein PE_PGRS9
AL123456	Rv0746	836869	CCGGTGGGCAAGGCGCCGTGACCGGCGGTACCGGCGGGGCCGGCGGCGA	C	disruptive in-frame deletion	1173_1220delTGGGCAAGGCGCCGTGACCGGCGGTACCGGCGGGGCCGGCGGCGACGG	Gly392_Gly407del	-	-	-	-	-	-	+	-	-	-	-	-	-	-	-	-	PE_PGRS9	plus	835701	838052	PE-PGRS family protein PE_PGRS9
AL123456	Rv0746	836917	A	C	non-synonymous	1217A>C	Asp406Ala	-	-	-	-	-	-	-	-	-	-	-	-	+	+	-	+	PE_PGRS9	plus	835701	838052	PE-PGRS family protein PE_PGRS9
AL123456	Rv0746	837033	A	G	non-synonymous	1333A>G	Thr445Ala	+	+	+	-	+	+	+	+	+	+	+	+	+	-	-	+	PE_PGRS9	plus	835701	838052	PE-PGRS family protein PE_PGRS9
AL123456	Rv0746	837911	T	G	synonymous	2211T>G	Gly737Gly	-	-	-	-	-	-	-	-	-	-	-	-	-	-	-	+	PE_PGRS9	plus	835701	838052	PE-PGRS family protein PE_PGRS9
AL123456	Rv0746	837915	G	A	non-synonymous	2215G>A	Val739Ile	-	-	-	-	-	-	-	-	-	-	-	-	-	-	-	+	PE_PGRS9	plus	835701	838052	PE-PGRS family protein PE_PGRS9
AL123456	Rv0747	838478	C	CTGG	disruptive in-frame insertion	35_37dupTGG	Val12dup	-	+	-	+	-	-	+	+	-	+	+	+	+	-	+	-	PE_PGRS10	plus	838451	840856	PE-PGRS family protein PE_PGRS10
AL123456	Rv0747	838990	C	G	synonymous	540C>G	Ala180Ala	-	+	-	-	-	-	-	-	-	-	+	-	-	-	-	-	PE_PGRS10	plus	838451	840856	PE-PGRS family protein PE_PGRS10
AL123456	Rv0747	839123	A	G	non-synonymous	673A>G	Arg225Gly	-	+	-	-	-	+	-	-	-	-	-	-	-	-	-	-	PE_PGRS10	plus	838451	840856	PE-PGRS family protein PE_PGRS10
AL123456	Rv0747	839129	C	G	non-synonymous	679C>G	Arg227Gly	-	+	-	-	-	+	-	-	-	-	-	-	-	-	-	-	PE_PGRS10	plus	838451	840856	PE-PGRS family protein PE_PGRS10
AL123456	Rv0747	839194	A	G	synonymous	744A>G	Thr248Thr	-	+	-	-	+	+	-	-	+	+	-	+	+	-	-	-	PE_PGRS10	plus	838451	840856	PE-PGRS family protein PE_PGRS10
AL123456	Rv0747	839334	A	G	non-synonymous	884A>G	Lys295Arg	-	+	-	+	+	+	+	+	+	+	+	+	+	-	+	-	PE_PGRS10	plus	838451	840856	PE-PGRS family protein PE_PGRS10
AL123456	Rv0747	839348	A	G	non-synonymous	898A>G	Ser300Gly	-	+	-	+	+	+	+	+	+	+	+	+	+	-	+	-	PE_PGRS10	plus	838451	840856	PE-PGRS family protein PE_PGRS10
AL123456	Rv0747	839806	G	C	synonymous	1356G>C	Gly452Gly	-	-	-	-	+	-	-	-	-	-	-	-	-	-	-	-	PE_PGRS10	plus	838451	840856	PE-PGRS family protein PE_PGRS10
AL123456	Rv0748	841016	C	T	stop gained	70C>T	Gln24*	-	-	-	-	-	-	-	-	+	+	+	+	+	-	-	-	vapB31	plus	840947	841204	Possible antitoxin VapB31
AL123456	Rv0748	841105	C	T	synonymous	159C>T	Phe53Phe	-	-	-	-	-	-	-	-	+	+	+	+	+	-	-	-	vapB31	plus	840947	841204	Possible antitoxin VapB31
AL123456	Rv0748	841110	G	C	non-synonymous	164G>C	Gly55Ala	-	-	-	-	-	-	-	-	+	+	+	+	+	-	-	-	vapB31	plus	840947	841204	Possible antitoxin VapB31
AL123456	Rv0748	841128	G	C	non-synonymous	182G>C	Arg61Pro	-	-	-	-	-	-	-	-	+	+	+	+	-	-	-	-	vapB31	plus	840947	841204	Possible antitoxin VapB31
AL123456	Rv0748	841141	G	A	synonymous	195G>A	Leu65Leu	-	-	-	-	-	-	-	-	+	+	-	+	-	-	-	-	vapB31	plus	840947	841204	Possible antitoxin VapB31
AL123456	Rv0748	841153	A	G	synonymous	207A>G	Arg69Arg	-	-	-	-	-	-	-	-	+	+	-	+	+	-	-	-	vapB31	plus	840947	841204	Possible antitoxin VapB31
AL123456	Rv0748	841155	C	T	non-synonymous	209C>T	Ala70Val	-	-	-	-	-	-	-	-	+	-	-	+	-	-	-	-	vapB31	plus	840947	841204	Possible antitoxin VapB31
AL123456	Rv0748	841180	C	T	synonymous	234C>T	Gly78Gly	-	-	-	-	-	-	-	-	-	-	+	+	-	-	-	-	vapB31	plus	840947	841204	Possible antitoxin VapB31
AL123456	Rv0748	841195	C	G	synonymous	249C>G	Ser83Ser	-	-	-	-	-	-	-	-	-	+	-	-	-	-	-	-	vapB31	plus	840947	841204	Possible antitoxin VapB31
AL123456	Rv0748	841203	A	G	synonymous	257A>G	Ter86Ter	-	-	-	-	-	-	-	-	-	+	-	-	-	-	-	-	vapB31	plus	840947	841204	Possible antitoxin VapB31
AL123456	Rv0749	841236	T	C	synonymous	9T>C	Leu3Leu	-	-	-	-	-	-	-	-	-	-	-	+	-	-	-	-	vapC31	plus	841228	841656	Possible toxin VapC31. Contains PIN domain.
AL123456	Rv0749	841237	C	A	non-synonymous	10C>A	Leu4Ile	-	-	-	-	-	-	-	-	-	-	-	+	-	-	-	-	vapC31	plus	841228	841656	Possible toxin VapC31. Contains PIN domain.
AL123456	Rv0749	841244	C	T	non-synonymous	17C>T	Ala6Val	-	-	-	-	-	-	-	-	-	-	-	-	+	-	-	-	vapC31	plus	841228	841656	Possible toxin VapC31. Contains PIN domain.
AL123456	Rv0749	841278	C	T	synonymous	51C>T	His17His	-	-	-	-	-	-	-	-	+	+	+	+	+	-	-	-	vapC31	plus	841228	841656	Possible toxin VapC31. Contains PIN domain.
AL123456	Rv0749	841320	C	T	synonymous	93C>T	Leu31Leu	-	-	-	-	-	-	-	-	+	+	+	+	+	-	-	-	vapC31	plus	841228	841656	Possible toxin VapC31. Contains PIN domain.
AL123456	Rv0749	841326	T	C	synonymous	99T>C	Ala33Ala	-	-	-	-	-	-	-	-	+	+	+	+	+	-	-	-	vapC31	plus	841228	841656	Possible toxin VapC31. Contains PIN domain.
AL123456	Rv0749	841448	C	A	non-synonymous	221C>A	Thr74Asn	+	+	-	-	-	-	-	-	-	-	-	-	-	-	-	-	vapC31	plus	841228	841656	Possible toxin VapC31. Contains PIN domain.
AL123456	Rv0749	841482	T	C	synonymous	255T>C	Gly85Gly	+	+	-	-	-	-	-	-	-	-	-	-	-	-	-	-	vapC31	plus	841228	841656	Possible toxin VapC31. Contains PIN domain.
AL123456	Rv0749A	841764	G	C	synonymous	111C>G	Thr37Thr	+	+	+	+	+	+	+	+	+	+	+	+	+	+	+	+		minus	841874	841737	Hypothetical protein (fragment)
AL123456	Rv0752c	843242	C	T	synonymous	1173G>A	Ter391Ter	+	+	+	+	+	+	+	+	+	+	+	+	+	+	+	+	fadE9	minus	844414	843242	Probable acyl-CoA dehydrogenase FadE9
AL123456		847995	T	C	intergenic			+	+	+	+	+	+	+	+	+	+	+	+	+	+	+	+					Located between Rv0754 (PE-PGRS family protein PE_PGRS11) and Rv0755c (PPE family protein PPE12)
AL123456	Rv0755c	848407	C	T	non-synonymous	1634G>A	Arg545Lys	+	+	+	+	+	+	+	+	+	+	+	+	+	+	+	+	PPE12	minus	850040	848103	PPE family protein PPE12
AL123456	Rv0755c	848443	G	C	non-synonymous	1598C>G	Ala533Gly	+	+	-	-	-	-	-	-	-	-	-	-	-	-	-	-	PPE12	minus	850040	848103	PPE family protein PPE12
AL123456	Rv0755c	848466	G	T	synonymous	1575C>A	Gly525Gly	+	+	+	+	+	+	+	+	+	+	+	+	+	+	+	+	PPE12	minus	850040	848103	PPE family protein PPE12
AL123456	Rv0755c	848661	G	C	synonymous	1380C>G	Gly460Gly	-	-	-	-	-	-	-	+	-	-	-	-	-	-	-	-	PPE12	minus	850040	848103	PPE family protein PPE12
AL123456	Rv0756c	850983	T	G	non-synonymous	484A>C	Thr162Pro	+	+	+	+	+	+	+	+	+	+	+	+	+	+	+	+		minus	851466	850741	Unknown protein
AL123456	Rv0756c	851104	C	T	synonymous	363G>A	Ala121Ala	+	+	+	+	+	+	+	+	+	+	+	+	+	+	+	+		minus	851466	850741	Unknown protein
AL123456		851562	G	A	intergenic			+	+	+	+	+	+	+	+	+	+	+	+	+	+	+	+					Located between Rv0756c (Unknown protein) and Rv0757 (Possible two component system response transcriptional positive regulator PhoP)
AL123456	Rv0757	851751	C	T	synonymous	144C>T	Tyr48Tyr	-	-	-	-	-	-	-	-	+	+	+	+	+	-	-	-	phoP	plus	851608	852351	Possible two component system response transcriptional positive regulator PhoP
AL123456	Rv0757	851754	C	T	synonymous	147C>T	Thr49Thr	-	-	-	+	+	-	-	-	-	-	-	-	-	-	-	-	phoP	plus	851608	852351	Possible two component system response transcriptional positive regulator PhoP
AL123456	Rv0757	852181	G	T	non-synonymous	574G>T	Val192Leu	-	-	-	-	+	-	-	-	-	-	-	-	-	-	-	-	phoP	plus	851608	852351	Possible two component system response transcriptional positive regulator PhoP
AL123456	Rv0758	852606	G	A	non-synonymous	211G>A	Gly71Ser	+	+	+	+	+	+	+	+	+	+	+	+	+	+	+	+	phoR	plus	852396	853853	Possible two component system response sensor kinase membrane associated PhoR
AL123456	Rv0758	852607	G	T	non-synonymous	212G>T	Gly71Val	+	+	+	+	+	+	+	+	+	+	+	+	+	+	+	+	phoR	plus	852396	853853	Possible two component system response sensor kinase membrane associated PhoR
AL123456	Rv0758	852910	C	T	non-synonymous	515C>T	Pro172Leu	+	+	+	+	+	+	+	+	+	+	+	+	+	+	+	+	phoR	plus	852396	853853	Possible two component system response sensor kinase membrane associated PhoR
AL123456	Rv0758	853088	G	T	synonymous	693G>T	Arg231Arg	+	+	+	+	+	+	+	+	+	+	+	+	+	+	+	+	phoR	plus	852396	853853	Possible two component system response sensor kinase membrane associated PhoR
AL123456		854252	GC	G	intergenic			-	-	-	-	-	-	-	-	-	-	-	-	-	-	-	+					Located between Rv0759c (Conserved hypothetical protein) and Rv0760c (Conserved protein)
AL123456		854260	C	CCA	intergenic			-	-	-	-	-	+	-	-	-	-	+	+	-	-	-	-					Located between Rv0759c (Conserved hypothetical protein) and Rv0760c (Conserved protein)
AL123456	Rv0764c	857696	A	G	synonymous	342T>C	Ala114Ala	+	+	+	+	+	+	+	+	+	+	+	+	+	+	+	+	cyp51	minus	858037	856682	Cytochrome P450 51 Cyp51 (CYPL1) (P450-L1A1) (sterol 14-alpha demethylase) (lanosterol 14-alpha demethylase) (P450-14DM)
AL123456	Rv0765c	858531	C	T	non-synonymous	334G>A	Ala112Thr	+	+	+	+	+	+	+	+	+	+	+	+	+	+	+	+		minus	858864	858037	Probable oxidoreductase
AL123456	Rv0767c	860631	C	A	non-synonymous	80G>T	Arg27Leu	-	-	-	+	-	-	-	-	-	-	-	-	-	-	-	-		minus	860710	860069	Conserved hypothetical protein
AL123456	Rv0768	861373	C	A	synonymous	462C>A	Gly154Gly	-	-	-	-	-	-	-	-	-	-	-	-	-	-	-	+	aldA	plus	860912	862381	Probable aldehyde dehydrogenase NAD dependent AldA (aldehyde dehydrogenase [NAD+])
AL123456	Rv0769	862952	A	G	non-synonymous	541A>G	Ile181Val	-	-	-	-	-	-	+	+	-	-	-	-	-	-	-	-		plus	862412	863158	Probable dehydrogenase/reductase
AL123456	Rv0769	863041	G	C	synonymous	630G>C	Ser210Ser	-	-	-	-	-	-	-	-	-	-	-	-	-	-	+	-		plus	862412	863158	Probable dehydrogenase/reductase
AL123456	Rv0770	863654	C	G	synonymous	399C>G	Ala133Ala	-	-	+	-	-	-	-	-	-	-	-	-	-	-	-	-		plus	863256	864143	Probable dehydrogenase/reductase
AL123456	Rv0771	864509	T	A	non-synonymous	370T>A	Ser124Thr	-	-	-	+	+	-	-	-	-	-	-	-	-	-	-	-		plus	864140	864574	Possible 4-carboxymuconolactone decarboxylase (CMD)
AL123456	Rv0771	864510	C	A	stop gained	371C>A	Ser124*	-	-	-	+	+	-	-	-	-	-	-	-	-	-	-	-		plus	864140	864574	Possible 4-carboxymuconolactone decarboxylase (CMD)
AL123456	Rv0772	865824	A	G	synonymous	1239A>G	Leu413Leu	-	-	+	-	-	-	-	-	-	-	-	-	-	-	-	-	purD	plus	864586	865854	Probable phosphoribosylamine--glycine ligase PurD (GARS) (glycinamide ribonucleotide synthetase) (phosphoribosylglycinamide synthetase) (5'-phosphoribosylglycinamide synthetase)
AL123456	Rv0773c	866345	T	C	non-synonymous	1045A>G	Ile349Val	+	+	+	+	+	+	+	+	+	+	+	+	+	+	+	+	ggtA	minus	867389	865851	Probable bifunctional acylase GgtA: cephalosporin acylase (GL-7ACA acylase) + gamma-glutamyltranspeptidase (GGT)
AL123456	Rv0774c	867574	C	T	non-synonymous	778G>A	Ala260Thr	+	+	+	+	+	+	+	+	+	+	+	+	+	+	+	+		minus	868351	867440	Probable conserved exported protein
AL123456	Rv0774c	868160	C	CGG	frameshift	190_191dupCC	Ala65fs	-	+	-	-	-	-	-	-	-	-	-	-	-	-	-	-		minus	868351	867440	Probable conserved exported protein
AL123456	Rv0777	870634	T	A	non-synonymous	627T>A	Asp209Glu	-	-	-	-	-	-	-	-	-	-	-	-	-	-	+	-	purB	plus	870008	871426	Probable adenylosuccinate lyase PurB (adenylosuccinase) (ASL) (ASASE)
AL123456	Rv0777	871271	A	C	non-synonymous	1264A>C	Thr422Pro	+	+	+	+	+	+	+	+	+	+	+	+	+	+	+	+	purB	plus	870008	871426	Probable adenylosuccinate lyase PurB (adenylosuccinase) (ASL) (ASASE)
AL123456	Rv0780	873542	C	T	non-synonymous	200C>T	Pro67Leu	-	-	-	-	-	-	-	-	-	-	-	-	-	+	-	-	purC	plus	873343	874236	Phosphoribosylaminoimidazole-succinocarboxamide synthase PurC (SAICAR synthetase)
AL123456	Rv0781	874402	C	T	non-synonymous	170C>T	Thr57Ile	-	-	+	-	-	-	-	-	-	-	-	-	-	-	-	-	ptrBa	plus	874233	874943	Probable protease II PtrBa [first part] (oligopeptidase B)
AL123456	Rv0781	874792	A	C	non-synonymous	560A>C	Glu187Ala	+	+	+	+	+	+	+	+	+	+	+	+	+	+	+	+	ptrBa	plus	874233	874943	Probable protease II PtrBa [first part] (oligopeptidase B)
AL123456	Rv0782	874792	A	C	synonymous	61A>C	Arg21Arg	+	+	+	+	+	+	+	+	+	+	+	+	+	+	+	+	ptrBb	plus	874732	876390	Probable protease II PtrBb [second part] (oligopeptidase B)
AL123456	Rv0781	874835	C	CCG	frameshift	604_605insGC	His202fs	+	+	+	+	+	+	+	+	+	+	+	+	+	+	+	+	ptrBa	plus	874233	874943	Probable protease II PtrBa [first part] (oligopeptidase B)
AL123456	Rv0782	874835	C	CCG	frameshift	105_106insGC	Thr36fs	+	+	+	+	+	+	+	+	+	+	+	+	+	+	+	+	ptrBb	plus	874732	876390	Probable protease II PtrBb [second part] (oligopeptidase B)
AL123456		876505	G	T	intergenic			-	-	+	-	-	-	-	-	-	-	-	-	-	-	-	-					Located between Rv0782 (Probable protease II PtrBb [second part] (oligopeptidase B)) and Rv0783c (Possible multidrug resistance integral membrane efflux protein EmrB)
AL123456		876508	A	G	intergenic			-	-	+	-	-	-	-	-	-	-	-	-	-	-	-	-					Located between Rv0782 (Probable protease II PtrBb [second part] (oligopeptidase B)) and Rv0783c (Possible multidrug resistance integral membrane efflux protein EmrB)
AL123456		878553	C	G	intergenic			-	-	-	+	+	-	-	-	-	-	-	-	-	-	-	-					Located between Rv0783c (Possible multidrug resistance integral membrane efflux protein EmrB) and Rv0784 (Conserved hypothetical protein)
AL123456	Rv0785	879463	G	A	non-synonymous	124G>A	Asp42Asn	+	+	+	+	+	+	+	+	+	+	+	+	+	+	+	+		plus	879340	881040	Conserved protein
AL123456	Rv0785	879738	CT	C	frameshift	402delT	Pro135fs	+	+	+	+	+	+	+	+	+	+	+	+	+	+	+	+		plus	879340	881040	Conserved protein
AL123456	Rv0785	879878	C	G	non-synonymous	539C>G	Thr180Arg	+	+	-	-	-	-	-	-	-	-	-	-	-	-	-	-		plus	879340	881040	Conserved protein
AL123456	Rv0785	880541	T	C	non-synonymous	1202T>C	Phe401Ser	-	-	+	-	-	-	-	-	-	-	-	-	-	-	-	-		plus	879340	881040	Conserved protein
AL123456	Rv0785	880562	G	T	non-synonymous	1223G>T	Cys408Phe	+	+	+	+	+	+	+	+	+	+	+	+	+	+	+	+		plus	879340	881040	Conserved protein
AL123456	Rv0785	880850	A	C	non-synonymous	1511A>C	Glu504Ala	+	+	-	-	-	-	-	-	-	-	-	-	-	-	-	-		plus	879340	881040	Conserved protein
AL123456	Rv0787	882257	T	C	non-synonymous	799T>C	Tyr267His	+	+	+	+	+	+	+	+	+	+	+	+	+	+	+	+		plus	881459	882418	Unknown protein
AL123456	Rv0790c	884680	C	T	non-synonymous	121G>A	Asp41Asn	-	-	-	-	-	-	+	+	-	-	-	-	-	-	-	-		minus	884800	884072	Hypothetical protein
AL123456	Rv0792c	886050	G	A	synonymous	597C>T	Ala199Ala	+	+	+	+	+	+	+	+	+	+	+	+	+	+	+	+		minus	886646	885837	Probable transcriptional regulatory protein (probably GntR-family)
AL123456	Rv0792c	886177	A	C	non-synonymous	470T>G	Leu157Arg	-	-	-	-	-	-	-	+	-	-	-	-	-	-	-	-		minus	886646	885837	Probable transcriptional regulatory protein (probably GntR-family)
AL123456	Rv0792c	886418	G	T	non-synonymous	229C>A	Arg77Ser	-	-	-	-	-	-	-	+	-	-	-	-	-	-	-	-		minus	886646	885837	Probable transcriptional regulatory protein (probably GntR-family)
AL123456		886648	A	C	intergenic			-	-	-	-	-	-	-	-	+	+	+	+	+	-	-	-					Located between Rv0792c (Probable transcriptional regulatory protein (probably GntR-family)) and Rv0793 (Possible monooxygenase)
AL123456	Rv0794c	887664	A	T	non-synonymous	973T>A	Tyr325Asn	+	+	+	+	+	+	+	+	+	+	+	+	+	+	+	+		minus	888636	887137	Probable oxidoreductase
AL123456	Rv0794c	888063	C	T	non-synonymous	574G>A	Asp192Asn	-	-	-	-	-	-	-	-	-	-	-	-	-	+	+	+		minus	888636	887137	Probable oxidoreductase
AL123456	Rv0794c	888284	C	A	non-synonymous	353G>T	Trp118Leu	-	-	-	-	-	-	-	-	-	-	-	-	-	-	+	-		minus	888636	887137	Probable oxidoreductase
AL123456		888755	A	C	intergenic			-	-	-	-	-	-	-	-	-	-	-	-	-	-	-	+					Located between Rv0794c (Probable oxidoreductase) and Rv0795 (Putative transposase for insertion sequence element IS6110 (fragment))
AL123456	Rv0797	891404	C	T	synonymous	1017C>T	His339His	+	+	-	+	+	+	+	+	+	+	+	+	+	-	-	-		plus	890388	891482	Putative transposase for insertion sequence element IS1547
AL123456	Rv0798c	892054	G	A	synonymous	216C>T	Ser72Ser	-	-	-	-	-	-	+	+	-	-	-	-	-	-	-	-	cfp29	minus	892269	891472	29 KDa antigen CFP29
AL123456	Rv0798c	892070	G	A	non-synonymous	200C>T	Ala67Val	-	-	+	-	-	-	-	-	-	-	-	-	-	-	-	-	cfp29	minus	892269	891472	29 KDa antigen CFP29
AL123456	Rv0800	893733	T	G	non-synonymous	416T>G	Leu139Arg	+	+	+	+	+	+	+	+	+	+	+	+	+	+	+	+	pepC	plus	893318	894619	Probable aminopeptidase PepC
AL123456	Rv0801	894888	T	C	synonymous	258T>C	Ser86Ser	+	+	+	+	+	+	+	+	+	+	+	+	+	+	+	+		plus	894631	894978	Conserved protein
AL123456	Rv0803	898028	T	G	non-synonymous	2209T>G	Ser737Ala	-	-	-	+	-	-	-	-	-	-	-	-	-	-	-	-	purL	plus	895820	898084	Phosphoribosylformylglycinamidine synthase II PurL (FGAM synthase II)
AL123456	Rv0806c	900221	T	C	synonymous	1110A>G	Val370Val	+	+	+	+	+	+	+	+	+	+	+	+	+	+	+	+	cpsY	minus	901330	899732	Possible UDP-glucose-4-epimerase CpsY (galactowaldenase) (UDP-galactose-4-epimerase) (uridine diphosphate galactose-4-epimerase) (uridine diphospho-galactose-4-epimerase)
AL123456		901470	C	T	intergenic			-	-	+	-	-	-	-	-	-	-	-	-	-	-	-	-					Located between Rv0806c (Possible UDP-glucose-4-epimerase CpsY (galactowaldenase) (UDP-galactose-4-epimerase) (uridine diphosphate galactose-4-epimerase) (uridine diphospho-galactose-4-epimerase)) and Rv0807 (Conserved hypothetical protein)
AL123456	Rv0808	902382	A	G	non-synonymous	272A>G	Glu91Gly	-	-	+	-	-	-	-	-	-	-	-	-	-	-	-	-	purF	plus	902111	903694	Amidophosphoribosyltransferase PurF (glutamine phosphoribosylpyrophosphate amidotransferase) (ATASE) (gpatase)
AL123456	Rv0808	903550	T	C	synonymous	1440T>C	Ala480Ala	+	+	+	+	+	+	+	+	+	+	+	+	+	+	+	+	purF	plus	902111	903694	Amidophosphoribosyltransferase PurF (glutamine phosphoribosylpyrophosphate amidotransferase) (ATASE) (gpatase)
AL123456	Rv0809	903913	T	C	synonymous	189T>C	Gly63Gly	+	+	+	+	+	+	+	+	+	+	+	+	+	+	+	+	purM	plus	903725	904819	Probable phosphoribosylformylglycinamidine CYCLO-ligase PurM (AIRS) (phosphoribosyl-aminoimidazole synthetase) (air synthase)
AL123456	Rv0809	903922	C	T	synonymous	198C>T	Arg66Arg	-	-	-	-	-	-	-	-	-	-	-	-	-	+	+	+	purM	plus	903725	904819	Probable phosphoribosylformylglycinamidine CYCLO-ligase PurM (AIRS) (phosphoribosyl-aminoimidazole synthetase) (air synthase)
AL123456	Rv0810c	904983	A	G	synonymous	105T>C	Gly35Gly	+	+	-	-	-	-	-	-	-	-	-	-	-	-	-	-		minus	905087	904905	Conserved hypothetical protein
AL123456	Rv0812	906782	C	T	synonymous	360C>T	Arg120Arg	-	-	-	-	-	-	-	-	-	+	+	+	+	-	-	-		plus	906423	907292	Probable amino acid aminotransferase
AL123456	Rv0812	906857	A	G	non-synonymous	435A>G	Ile145Met	+	+	+	+	+	+	+	+	+	+	+	+	+	+	+	+		plus	906423	907292	Probable amino acid aminotransferase
AL123456		907310	T	C	intergenic			+	+	-	-	-	-	-	-	-	-	-	-	-	-	-	-					Located between Rv0812 (Probable amino acid aminotransferase) and Rv0813c (Conserved protein)
AL123456	Rv0816c	909712	T	C	non-synonymous	322A>G	Thr108Ala	-	-	-	-	-	-	-	-	-	-	-	-	-	+	+	+	thiX	minus	910033	909611	Probable thioredoxin ThiX
AL123456	Rv0816c	910002	G	A	non-synonymous	32C>T	Thr11Ile	+	+	+	+	+	+	+	+	+	+	+	+	+	+	+	+	thiX	minus	910033	909611	Probable thioredoxin ThiX
AL123456	Rv0818	911261	T	C	non-synonymous	290T>C	Leu97Pro	+	+	+	+	+	+	+	+	+	+	+	+	+	+	+	+		plus	910972	911739	Transcriptional regulatory protein
AL123456	Rv0820	912970	G	C	non-synonymous	245G>C	Gly82Ala	+	+	+	+	+	+	+	+	+	+	+	+	+	+	+	+	phoT	plus	912726	913502	Probable phosphate-transport ATP-binding protein ABC transporter PhoT
AL123456	Rv0820	913274	C	G	synonymous	549C>G	Ser183Ser	+	+	+	+	+	+	+	+	+	+	+	+	+	+	+	+	phoT	plus	912726	913502	Probable phosphate-transport ATP-binding protein ABC transporter PhoT
AL123456	Rv0822c	916046	T	G	non-synonymous	266A>C	His89Pro	+	+	+	+	+	+	+	+	+	+	+	+	+	+	+	+		minus	916311	914257	Conserved protein
AL123456		916350	G	A	intergenic			+	+	+	+	+	+	+	+	+	+	+	+	+	+	+	+					Located between Rv0822c (Conserved protein) and Rv0823c (Possible transcriptional regulatory protein)
AL123456	Rv0823c	916714	G	T	synonymous	933C>A	Leu311Leu	+	+	+	+	+	+	+	+	+	+	+	+	+	+	+	+		minus	917646	916477	Possible transcriptional regulatory protein
AL123456	Rv0823c	917259	C	A	non-synonymous	388G>T	Gly130Cys	+	+	+	+	+	+	+	+	+	+	+	+	+	+	+	+		minus	917646	916477	Possible transcriptional regulatory protein
AL123456	Rv0826	920009	G	A	non-synonymous	376G>A	Val126Met	-	-	-	-	-	-	+	+	-	-	-	-	-	-	-	-		plus	919634	920689	Conserved hypothetical protein
AL123456	Rv0829	921813	C	G	non-synonymous	239C>G	Ala80Gly	+	+	+	+	+	+	+	+	+	+	+	+	+	+	+	+		plus	921575	921865	Possible transposase (fragment)
AL123456	Rv0831c	923502	C	A	non-synonymous	208G>T	Val70Phe	-	-	-	-	-	-	+	+	-	-	-	-	-	-	-	-		minus	923709	922894	Conserved protein
AL123456	Rv0832	925342	C	CG	frameshift	398dupG	Ala135fs	-	+	-	-	-	-	+	-	-	+	-	-	-	-	-	-	PE_PGRS12	plus	924951	925364	PE-PGRS family protein PE_PGRS12
AL123456	Rv0833	925582	TGGTGGGGCCGGTGGCGCC	T	disruptive in-frame deletion	234_251delTGGCGCCGGTGGGGCCGG	Gly79_Gly84del	-	-	-	-	-	+	-	-	-	-	-	-	-	-	-	-	PE_PGRS13	plus	925361	927610	PE-PGRS family protein PE_PGRS13
AL123456	Rv0833	926787	TTGGGGCCGG	T	disruptive in-frame deletion	1440_1448delGGCCGGTGG	Ala481_Gly483del	-	-	-	-	-	-	-	-	-	-	+	-	-	-	-	-	PE_PGRS13	plus	925361	927610	PE-PGRS family protein PE_PGRS13
AL123456	Rv0833	927027	C	T	non-synonymous	1667C>T	Ala556Val	-	+	-	-	-	-	-	-	-	-	-	-	-	-	-	-	PE_PGRS13	plus	925361	927610	PE-PGRS family protein PE_PGRS13
AL123456	Rv0833	927110	A	G	non-synonymous	1750A>G	Ser584Gly	-	+	-	-	+	+	-	-	+	+	+	+	+	-	-	-	PE_PGRS13	plus	925361	927610	PE-PGRS family protein PE_PGRS13
AL123456	Rv0833	927385	A	G	synonymous	2025A>G	Gly675Gly	-	+	-	+	+	+	-	-	+	-	+	-	+	-	-	-	PE_PGRS13	plus	925361	927610	PE-PGRS family protein PE_PGRS13
AL123456	Rv0833	927441	CCGGCGGGAACGGCGGCGGGGA	C	conservative in-frame deletion	2089_2109delAACGGCGGCGGGGACGGCGGG	Asn697_Gly703del	-	-	-	-	+	-	-	-	-	-	-	-	-	-	-	-	PE_PGRS13	plus	925361	927610	PE-PGRS family protein PE_PGRS13
AL123456	Rv0834c	929413	T	C	non-synonymous	1073A>G	Asn358Ser	+	+	-	-	-	-	-	-	-	-	-	-	-	-	-	-	PE_PGRS14	minus	930485	927837	PE-PGRS family protein PE_PGRS14
AL123456	Rv0834c	929748	C	T	synonymous	738G>A	Ala246Ala	-	+	-	-	+	+	+	-	+	+	+	+	+	-	+	-	PE_PGRS14	minus	930485	927837	PE-PGRS family protein PE_PGRS14
AL123456	Rv0834c	930413	G	A	synonymous	73C>T	Leu25Leu	-	-	+	-	-	-	-	-	-	-	-	-	-	-	-	-	PE_PGRS14	minus	930485	927837	PE-PGRS family protein PE_PGRS14
AL123456		930610	C	T	intergenic			-	-	-	-	-	-	+	+	-	-	-	-	-	-	-	-					Located between Rv0834c (PE-PGRS family protein PE_PGRS14) and Rv0835 (Possible lipoprotein LpqQ)
AL123456	Rv0835	931123	T	C	synonymous	171T>C	Tyr57Tyr	+	+	+	+	+	+	+	+	+	+	+	+	+	+	+	+	lpqQ	plus	930953	931597	Possible lipoprotein LpqQ
AL123456		932252	C	A	intergenic			+	+	+	+	+	+	+	+	+	+	+	+	+	+	+	+					Located between Rv0835 (Possible lipoprotein LpqQ) and Rv0836c (Hypothetical protein)
AL123456	Rv0836c	932280	T	C	stop lost	653A>G	Ter218Trpext*?	+	+	+	+	+	+	+	+	+	+	+	+	+	+	+	+		minus	932932	932279	Hypothetical protein
AL123456	Rv0837c	933699	G	T	synonymous	333C>A	Gly111Gly	+	+	+	+	+	+	+	+	+	+	+	+	+	+	+	+		minus	934031	933003	Hypothetical protein
AL123456		934230	C	G	intergenic			+	+	+	+	+	+	+	+	+	+	+	+	+	+	+	+					Located between Rv0837c (Hypothetical protein) and Rv0838 (Probable conserved lipoprotein LpqR)
AL123456		934611	G	T	intergenic			+	+	+	+	+	+	+	+	+	+	+	+	+	+	+	+					Located between Rv0837c (Hypothetical protein) and Rv0838 (Probable conserved lipoprotein LpqR)
AL123456	Rv0838	935438	A	ACGGCCC	conservative in-frame insertion	724_729dupCCCGGC	Pro242_Gly243dup	+	+	-	+	+	+	-	+	+	+	+	-	+	-	+	+	lpqR	plus	934720	935490	Probable conserved lipoprotein LpqR
AL123456		935503	T	G	intergenic			+	+	+	+	+	+	+	+	+	+	+	+	+	+	+	+					Located between Rv0838 (Probable conserved lipoprotein LpqR) and Rv0839 (Conserved hypothetical protein)
AL123456		935527	C	T	intergenic			-	-	+	-	-	-	-	-	-	-	-	-	-	-	-	-					Located between Rv0838 (Probable conserved lipoprotein LpqR) and Rv0839 (Conserved hypothetical protein)
AL123456	Rv0839	936092	C	G	synonymous	516C>G	Ala172Ala	+	+	+	+	+	+	+	+	+	+	+	+	+	+	+	+		plus	935577	936389	Conserved hypothetical protein
AL123456	Rv0842	938246	A	G	synonymous	135A>G	Leu45Leu	+	+	+	+	+	+	+	+	+	+	+	+	+	+	+	+		plus	938112	939404	Probable conserved integral membrane protein
AL123456	Rv0842	939168	G	T	non-synonymous	1057G>T	Ala353Ser	+	+	+	+	+	+	+	+	+	+	+	+	+	+	+	+		plus	938112	939404	Probable conserved integral membrane protein
AL123456	Rv0845	941845	C	A	non-synonymous	656C>A	Ala219Glu	+	+	+	+	+	+	+	+	+	+	+	+	+	+	+	+		plus	941190	942467	Possible two component sensor kinase
AL123456	Rv0845	942276	G	T	stop gained	1087G>T	Glu363*	+	+	+	+	+	+	+	+	+	+	+	+	+	+	+	+		plus	941190	942467	Possible two component sensor kinase
AL123456		942585	C	T	intergenic			+	+	+	+	+	+	+	+	+	+	+	+	+	+	+	+					Located between Rv0845 (Possible two component sensor kinase) and Rv0846c (Probable oxidase)
AL123456	Rv0846c	942711	C	G	non-synonymous	1484G>C	Gly495Ala	-	-	-	+	+	-	-	-	-	-	-	-	-	+	+	-		minus	944194	942680	Probable oxidase
AL123456	Rv0846c	943109	A	G	synonymous	1086T>C	Asp362Asp	-	-	-	-	-	-	-	+	-	-	-	-	-	-	-	-		minus	944194	942680	Probable oxidase
AL123456	Rv0846c	943601	C	G	non-synonymous	594G>C	Trp198Cys	-	-	-	+	+	-	-	-	-	-	-	-	-	-	-	-		minus	944194	942680	Probable oxidase
AL123456	Rv0847	944725	C	T	non-synonymous	383C>T	Ala128Val	-	+	+	+	+	+	+	+	+	+	+	+	+	+	+	+	lpqS	plus	944343	944735	Probable lipoprotein LpqS
AL123456	Rv0848	945214	G	A	non-synonymous	277G>A	Gly93Ser	+	+	+	+	+	+	+	+	+	+	+	+	+	+	+	+	cysK2	plus	944938	946056	Possible cysteine synthase a CysK2 (O-acetylserine sulfhydrylase) (O-acetylserine (thiol)-lyase) (CSASE)
AL123456	Rv0850	947479	T	G	non-synonymous	168T>G	Asn56Lys	+	+	+	+	+	+	+	+	+	+	+	+	+	+	+	+		plus	947312	947644	Putative transposase (fragment)
AL123456	Rv0851c	948294	T	C	non-synonymous	175A>G	Ser59Gly	+	+	+	+	+	+	+	+	+	+	+	+	+	+	+	+		minus	948468	947641	Probable short-chain type dehydrogenase/reductase
AL123456	Rv0853c	949535	T	C	synonymous	1584A>G	Ala528Ala	+	+	+	+	+	+	+	+	+	+	+	+	+	+	+	+	pdc	minus	951118	949436	Probable pyruvate or indole-3-pyruvate decarboxylase Pdc
AL123456		951142	C	A	intergenic			+	+	+	+	+	+	+	+	+	+	+	+	+	+	+	+					Located between Rv0853c (Probable pyruvate or indole-3-pyruvate decarboxylase Pdc) and Rv0854 (Conserved protein)
AL123456	Rv0855	952229	ATGATG	A	frameshift	601_605delATGTG	Met201fs	+	+	+	+	+	+	+	+	+	+	+	+	+	+	+	+	far	plus	951632	952711	Probable fatty-acid-CoA racemase Far
AL123456		952810	CT	C	intergenic			+	+	+	+	+	+	+	+	+	+	+	+	+	+	+	+					Located between Rv0855 (Probable fatty-acid-CoA racemase Far) and Rv0856 (Conserved hypothetical protein)
AL123456		952811	T	C	intergenic			-	-	-	-	-	-	-	-	-	+	-	-	-	-	-	-					Located between Rv0855 (Probable fatty-acid-CoA racemase Far) and Rv0856 (Conserved hypothetical protein)
AL123456	Rv0858c	954127	C	T	non-synonymous	794G>A	Gly265Asp	-	-	-	-	-	-	-	-	-	-	-	-	-	-	-	+	dapC	minus	954920	953727	Probable N-succinyldiaminopimelate aminotransferase DapC (DAP-at)
AL123456	Rv0859	955181	G	T	synonymous	105G>T	Leu35Leu	-	-	-	-	-	-	+	+	-	-	-	-	-	-	-	-	fadA	plus	955077	956288	Possible acyl-CoA thiolase FadA
AL123456	Rv0859	955524	A	G	non-synonymous	448A>G	Ser150Gly	+	+	+	+	+	+	+	+	+	+	+	+	+	+	+	+	fadA	plus	955077	956288	Possible acyl-CoA thiolase FadA
AL123456	Rv0860	957117	T	C	synonymous	825T>C	Asp275Asp	+	+	+	+	+	+	+	+	+	+	+	+	+	+	+	+	fadB	plus	956293	958455	Probable fatty oxidation protein FadB
AL123456	Rv0860	957320	T	C	non-synonymous	1028T>C	Val343Ala	-	-	-	-	-	-	-	-	-	-	-	-	-	+	+	+	fadB	plus	956293	958455	Probable fatty oxidation protein FadB
AL123456	Rv0860	957882	C	T	synonymous	1590C>T	Val530Val	-	-	-	-	-	-	-	-	-	-	-	-	-	-	-	+	fadB	plus	956293	958455	Probable fatty oxidation protein FadB
AL123456	Rv0861c	958883	G	T	synonymous	1269C>A	Gly423Gly	+	+	+	+	+	+	+	+	+	+	+	+	+	+	+	+	ercc3	minus	960151	958523	DNA helicase Ercc3
AL123456	Rv0862c	960367	A	G	non-synonymous	2246T>C	Leu749Ser	+	+	+	+	+	+	+	+	+	+	+	+	+	+	+	+		minus	962612	960342	Conserved protein
AL123456	Rv0864	963098	G	A	non-synonymous	209G>A	Arg70Gln	+	+	-	-	-	-	-	-	-	-	-	-	-	-	-	-	moaC2	plus	962890	963393	Probable molybdenum cofactor biosynthesis protein C 2 MoaC2
AL123456	Rv0867c	964760	G	A	non-synonymous	776C>T	Ala259Val	-	-	-	-	-	-	-	-	-	+	+	+	+	-	-	-	rpfA	minus	965535	964312	Possible resuscitation-promoting factor RpfA
AL123456	Rv0867c	964857	C	T	non-synonymous	679G>A	Asp227Asn	-	-	+	-	-	-	-	-	-	-	-	-	-	-	-	-	rpfA	minus	965535	964312	Possible resuscitation-promoting factor RpfA
AL123456		965922	C	A	intergenic			-	-	-	-	-	-	-	-	-	-	-	-	-	+	+	+					Located between Rv0867c (Possible resuscitation-promoting factor RpfA) and Rv0868c (Probable molybdenum cofactor biosynthesis protein D 2 MoaD2 (molybdopterin converting factor small subunit) (molybdopterin [MPT] converting factor, subunit 1))
AL123456	Rv0872c	968965	GCGC	G	disruptive in-frame deletion	1277_1279delGCG	Gly426del	-	-	-	-	-	-	-	-	-	-	-	-	-	-	+	-	PE_PGRS15	minus	970244	968424	PE-PGRS family protein PE_PGRS15
AL123456	Rv0872c	969160	C	G	non-synonymous	1085G>C	Ser362Thr	-	-	-	+	+	-	-	-	-	-	-	-	-	-	-	-	PE_PGRS15	minus	970244	968424	PE-PGRS family protein PE_PGRS15
AL123456		970304	G	A	intergenic			-	-	-	-	-	-	-	+	-	-	-	-	-	-	-	-					Located between Rv0872c (PE-PGRS family protein PE_PGRS15) and Rv0873 (Probable acyl-CoA dehydrogenase FadE10)
AL123456	Rv0873	970752	C	G	non-synonymous	248C>G	Pro83Arg	+	+	-	-	-	-	-	-	-	-	-	-	-	-	-	-	fadE10	plus	970505	972457	Probable acyl-CoA dehydrogenase FadE10
AL123456	Rv0873	972035	T	A	non-synonymous	1531T>A	Phe511Ile	-	-	-	-	-	+	-	-	-	-	-	-	-	-	-	-	fadE10	plus	970505	972457	Probable acyl-CoA dehydrogenase FadE10
AL123456	Rv0873	972306	A	C	non-synonymous	1802A>C	Glu601Ala	-	-	-	-	+	-	-	-	-	-	-	-	-	-	-	-	fadE10	plus	970505	972457	Probable acyl-CoA dehydrogenase FadE10
AL123456		972532	T	G	intergenic			-	-	+	-	-	-	-	-	-	-	-	-	-	-	-	-					Located between Rv0873 (Probable acyl-CoA dehydrogenase FadE10) and Rv0874c (Conserved hypothetical protein)
AL123456		972533	C	G	intergenic			-	-	+	-	-	-	-	-	-	-	-	-	-	-	-	-					Located between Rv0873 (Probable acyl-CoA dehydrogenase FadE10) and Rv0874c (Conserved hypothetical protein)
AL123456	Rv0875c	974004	C	A	non-synonymous	291G>T	Gln97His	-	-	-	-	-	-	-	-	+	+	+	+	+	-	-	-		minus	974294	973806	Possible conserved exported protein
AL123456	Rv0878c	976889	CT	C	frameshift	1314delA	Val439fs	-	-	-	-	+	-	-	-	-	+	+	+	-	-	-	-	PPE13	minus	978203	976872	PPE family protein PPE13
AL123456	Rv0878c	976895	TTTG	T	conservative in-frame deletion	1306_1308delCAA	Gln436del	-	-	+	-	-	-	-	-	-	-	-	-	-	-	-	-	PPE13	minus	978203	976872	PPE family protein PPE13
AL123456	Rv0878c	976896	TTG	T	frameshift	1306_1307delCA	Gln436fs	-	-	-	-	-	-	-	-	-	-	-	-	+	-	-	-	PPE13	minus	978203	976872	PPE family protein PPE13
AL123456	Rv0878c	976897	T	G	non-synonymous	1307A>C	Gln436Pro	+	+	-	+	+	-	-	-	+	-	-	-	-	+	-	-	PPE13	minus	978203	976872	PPE family protein PPE13
AL123456	Rv0878c	977967	C	T	synonymous	237G>A	Leu79Leu	-	-	-	-	+	-	-	-	-	-	-	-	-	-	-	-	PPE13	minus	978203	976872	PPE family protein PPE13
AL123456	Rv0881	979704	G	C	non-synonymous	343G>C	Gly115Arg	+	+	+	+	+	+	+	+	+	+	+	+	+	+	+	+		plus	979362	980228	Possible rRNA methyltransferase (rRNA methylase)
AL123456	Rv0883c	980671	T	C	synonymous	597A>G	Leu199Leu	+	+	+	+	+	+	+	+	+	+	+	+	+	+	+	+		minus	981267	980506	Conserved hypothetical protein
AL123456	Rv0886	985504	CCGATCGTG	C	frameshift	1704_1711delGATCGTGC	Ile569fs	+	+	+	+	+	+	+	+	+	+	+	+	+	+	-	+	fprB	plus	983803	985530	Probable NADPH:adrenodoxin oxidoreductase FprB (adrenodoxin reductase) (AR) (ferredoxin-NADP(+) reductase)
AL123456		986112	A	G	intergenic			+	+	-	-	-	-	-	-	-	-	-	-	-	-	-	-					Located between Rv0887c (Conserved hypothetical protein) and Rv0888 (Probable exported protein)
AL123456		986463	G	C	intergenic			+	+	+	+	+	+	+	+	+	+	+	+	+	+	+	+					Located between Rv0887c (Conserved hypothetical protein) and Rv0888 (Probable exported protein)
AL123456		986472	G	GACA	intergenic			-	-	-	-	-	-	-	-	-	-	-	-	-	-	+	+					Located between Rv0887c (Conserved hypothetical protein) and Rv0888 (Probable exported protein)
AL123456		987228	A	T	intergenic			-	-	+	-	-	-	-	-	-	-	-	-	-	-	-	-					Located between Rv0887c (Conserved hypothetical protein) and Rv0888 (Probable exported protein)
AL123456	Rv0889c	989762	A	G	non-synonymous	100T>C	Tyr34His	-	-	+	-	-	-	-	-	-	-	-	-	-	-	-	-	citA	minus	989861	988740	Probable citrate synthase II CitA
AL123456	Rv0890c	990001	G	C	non-synonymous	2596C>G	Pro866Ala	+	+	+	+	+	+	+	+	+	+	+	+	+	+	+	+		minus	992596	989948	Probable transcriptional regulatory protein (probably LuxR-family)
AL123456	Rv0890c	990519	A	ACG	frameshift	2076_2077dupCG	Val693fs	-	+	-	-	-	-	-	-	-	-	-	-	-	-	-	-		minus	992596	989948	Probable transcriptional regulatory protein (probably LuxR-family)
AL123456	Rv0890c	990622	G	A	synonymous	1975C>T	Leu659Leu	+	+	+	+	+	+	+	+	+	+	+	+	+	+	+	+		minus	992596	989948	Probable transcriptional regulatory protein (probably LuxR-family)
AL123456	Rv0890c	992388	G	C	non-synonymous	209C>G	Thr70Ser	-	-	+	-	-	-	-	-	-	-	-	-	-	-	-	-		minus	992596	989948	Probable transcriptional regulatory protein (probably LuxR-family)
AL123456	Rv0891c	992691	C	G	non-synonymous	765G>C	Lys255Asn	-	-	+	-	-	-	-	-	-	-	-	-	-	-	-	-		minus	993455	992598	Possible transcriptional regulatory protein
AL123456	Rv0891c	993346	A	C	non-synonymous	110T>G	Val37Gly	+	+	+	+	+	+	+	+	+	+	+	+	+	+	+	+		minus	993455	992598	Possible transcriptional regulatory protein
AL123456	Rv0892	994111	CG	C	frameshift	260delG	Arg87fs	+	+	-	-	-	-	-	-	-	-	-	-	-	-	-	-		plus	993853	995340	Probable monooxygenase
AL123456	Rv0893c	995791	A	C	non-synonymous	505T>G	Phe169Val	-	-	+	-	-	-	-	-	-	-	-	-	-	-	-	-		minus	996295	995318	Possible S-adenosylmethionine-dependent methyltransferase
AL123456	Rv0894	996982	A	G	synonymous	459A>G	Ala153Ala	+	+	+	+	+	-	+	+	-	-	-	-	-	+	+	+		plus	996524	997705	Possible transcriptional regulatory protein (possibly LuxR-family)
AL123456	Rv0894	996982	A	T	synonymous	459A>T	Ala153Ala	-	-	-	-	-	-	-	-	+	+	+	+	+	-	-	-		plus	996524	997705	Possible transcriptional regulatory protein (possibly LuxR-family)
AL123456	Rv0896	999752	A	G	non-synonymous	281A>G	Tyr94Cys	-	-	-	+	+	-	-	-	-	-	-	-	-	-	-	-	gltA2	plus	999472	1000767	Probable citrate synthase I GltA2
AL123456	Rv0896	1000732	A	G	non-synonymous	1261A>G	Thr421Ala	-	+	-	+	+	+	+	+	+	+	+	+	+	-	+	-	gltA2	plus	999472	1000767	Probable citrate synthase I GltA2
AL123456	Rv0896	1000758	C	T	synonymous	1287C>T	Asp429Asp	-	-	-	-	-	-	+	+	-	-	-	-	-	-	-	-	gltA2	plus	999472	1000767	Probable citrate synthase I GltA2
AL123456	Rv0897c	1001083	T	C	non-synonymous	1333A>G	Lys445Glu	-	-	-	-	-	-	+	+	-	-	-	-	-	-	-	-		minus	1002415	1000808	Probable oxidoreductase
AL123456	Rv0899	1003764	A	G	non-synonymous	953A>G	Asn318Ser	+	+	+	+	+	+	+	+	+	+	+	+	+	+	+	+	ompA	plus	1002812	1003792	Outer membrane protein A OmpA
AL123456	Rv0902c	1004570	G	A	synonymous	1272C>T	Gly424Gly	+	+	+	+	+	+	+	+	+	+	+	+	+	+	+	+	prrB	minus	1005841	1004501	Two component sensor histidine kinase PrrB
AL123456	Rv0906	1009957	G	A	synonymous	1014G>A	Leu338Leu	+	+	+	+	+	+	+	+	+	+	+	+	+	+	+	+		plus	1008944	1010062	Conserved protein
AL123456	Rv0907	1010204	C	CG	frameshift	71dupG	Cys25fs	+	+	+	+	+	+	+	+	+	+	+	+	+	+	+	+		plus	1010136	1011734	Conserved protein
AL123456	Rv0907	1011251	T	C	synonymous	1116T>C	Asn372Asn	-	-	-	+	+	-	-	-	-	-	-	-	-	-	-	-		plus	1010136	1011734	Conserved protein
AL123456	Rv0908	1012339	G	A	synonymous	609G>A	Leu203Leu	+	+	+	+	+	+	+	+	+	+	+	+	+	+	+	+	ctpE	plus	1011731	1014124	Probable metal cation transporter ATPase P-type CtpE
AL123456	Rv0909	1014815	T	G	non-synonymous	135T>G	His45Gln	+	+	+	+	+	+	+	+	+	+	+	+	+	+	+	+		plus	1014681	1014860	Conserved hypothetical protein
AL123456	Rv0910	1015270	G	A	synonymous	405G>A	Leu135Leu	-	-	-	+	+	-	-	-	-	-	-	-	-	-	-	-		plus	1014866	1015300	Conserved hypothetical protein
AL123456	Rv0910	1015288	G	A	synonymous	423G>A	Val141Val	-	-	-	-	-	-	-	-	+	-	-	-	-	-	-	-		plus	1014866	1015300	Conserved hypothetical protein
AL123456		1016901	G	A	intergenic			+	+	+	+	+	+	+	+	+	+	+	+	+	+	+	+					Located between Rv0912 (Probable conserved transmembrane protein) and Rv0913c (Possible dioxygenase)
AL123456		1017023	T	G	intergenic			-	-	-	-	+	-	-	-	-	-	-	-	-	-	-	-					Located between Rv0912 (Probable conserved transmembrane protein) and Rv0913c (Possible dioxygenase)
AL123456	Rv0914c	1019038	A	T	non-synonymous	928T>A	Phe310Ile	-	-	+	-	-	-	-	-	-	-	-	-	-	-	-	-		minus	1019965	1018727	Possible lipid carrier protein or keto acyl-CoA thiolase
AL123456	Rv0914c	1019329	C	T	non-synonymous	637G>A	Glu213Lys	-	-	-	-	-	-	+	+	-	-	-	-	-	-	-	-		minus	1019965	1018727	Possible lipid carrier protein or keto acyl-CoA thiolase
AL123456	Rv0917	1023309	T	C	non-synonymous	1223T>C	Leu408Pro	-	-	-	+	-	-	-	-	-	-	-	-	-	-	-	-	betP	plus	1022087	1023868	Possible glycine betaine transport integral membrane protein BetP
AL123456	Rv0918	1024346	A	G	non-synonymous	136A>G	Ser46Gly	-	+	+	+	+	+	+	+	+	+	+	+	+	-	+	-		plus	1024211	1024687	Conserved protein
AL123456	Rv0919	1025106	T	C	synonymous	423T>C	Phe141Phe	+	+	+	+	+	+	+	+	+	+	+	+	+	+	+	+		plus	1024684	1025184	GCN5-related N-acetyltransferase
AL123456		1026916	C	CG	intergenic			-	-	-	-	-	-	-	-	+	+	+	+	-	-	-	-					Located between Rv0920c (Probable transposase) and Rv0921 (Possible resolvase)
AL123456	Rv0921	1027234	C	T	non-synonymous	131C>T	Ser44Leu	+	+	+	+	+	+	+	+	+	+	+	+	+	+	+	+		plus	1027104	1027685	Possible resolvase
AL123456	Rv0922	1029305	A	AAAACCC	disruptive in-frame insertion	1628_1633dupAAACCC	Gln543_Thr544dup	-	-	-	+	+	-	-	-	-	+	-	+	+	-	-	-		plus	1027685	1029337	Possible transposase
AL123456	Rv0923c	1029808	C	A	non-synonymous	770G>T	Arg257Leu	+	+	+	+	+	+	+	+	+	+	+	+	+	+	+	+		minus	1030577	1029513	Conserved hypothetical protein
AL123456	Rv0923c	1030043	A	G	non-synonymous	535T>C	Ser179Pro	+	+	+	+	+	+	+	+	+	+	+	+	+	+	+	+		minus	1030577	1029513	Conserved hypothetical protein
AL123456	Rv0924c	1031085	C	A	synonymous	780G>T	Leu260Leu	-	-	-	-	-	-	-	-	+	+	+	+	+	-	-	-	mntH	minus	1031864	1030578	Divalent cation-transport integral membrane protein MntH (BRAMP) (MRAMP)
AL123456	Rv0924c	1031325	G	A	synonymous	540C>T	Ala180Ala	+	+	+	+	+	+	+	+	+	+	+	+	+	+	+	+	mntH	minus	1031864	1030578	Divalent cation-transport integral membrane protein MntH (BRAMP) (MRAMP)
AL123456	Rv0926c	1033234	A	C	non-synonymous	553T>G	Phe185Val	-	-	-	+	-	-	-	-	-	-	-	-	-	-	-	-		minus	1033786	1032710	Conserved hypothetical protein
AL123456	Rv0927c	1034228	T	G	non-synonymous	404A>C	Glu135Ala	-	-	-	-	-	-	-	-	-	-	-	-	-	-	+	+		minus	1034631	1033840	Probable short-chain type dehydrogenase/reductase
AL123456	Rv0927c	1034238	A	G	synonymous	394T>C	Leu132Leu	+	+	+	+	+	+	+	+	+	+	+	+	+	+	+	+		minus	1034631	1033840	Probable short-chain type dehydrogenase/reductase
AL123456	Rv0930	1037012	T	C	non-synonymous	14T>C	Met5Thr	+	+	+	+	+	+	+	+	+	+	+	+	+	+	+	+	pstA1	plus	1036999	1037925	Probable phosphate-transport integral membrane ABC transporter PstA1
AL123456	Rv0930	1037911	C	T	stop gained	913C>T	Arg305*	+	+	+	+	+	+	+	+	+	+	+	+	+	+	+	+	pstA1	plus	1036999	1037925	Probable phosphate-transport integral membrane ABC transporter PstA1
AL123456	Rv0932c	1040639	T	G	non-synonymous	410A>C	Tyr137Ser	+	+	+	+	+	+	+	+	+	+	+	+	+	+	+	+	pstS2	minus	1041048	1039936	Periplasmic phosphate-binding lipoprotein PstS2 (PBP-2) (PstS2)
AL123456	Rv0932c	1040640	A	G	non-synonymous	409T>C	Tyr137His	+	+	+	+	+	+	+	+	+	+	+	+	+	+	+	+	pstS2	minus	1041048	1039936	Periplasmic phosphate-binding lipoprotein PstS2 (PBP-2) (PstS2)
AL123456	Rv0932c	1040706	A	C	non-synonymous	343T>G	Ser115Ala	+	+	+	+	+	+	+	+	+	+	+	+	+	+	+	+	pstS2	minus	1041048	1039936	Periplasmic phosphate-binding lipoprotein PstS2 (PBP-2) (PstS2)
AL123456		1041155	G	T	intergenic			-	-	-	-	+	-	-	-	-	-	-	-	-	-	-	-					Located between Rv0932c (Periplasmic phosphate-binding lipoprotein PstS2 (PBP-2) (PstS2)) and Rv0933 (Phosphate-transport ATP-binding protein ABC transporter PstB)
AL123456		1041186	G	A	intergenic			-	-	-	-	-	-	-	-	-	-	-	-	-	-	-	+					Located between Rv0932c (Periplasmic phosphate-binding lipoprotein PstS2 (PBP-2) (PstS2)) and Rv0933 (Phosphate-transport ATP-binding protein ABC transporter PstB)
AL123456	Rv0933	1041448	C	CT	frameshift	191dupT	Leu64fs	-	-	-	-	-	-	+	+	-	-	-	-	-	-	-	-	pstB	plus	1041264	1042094	Phosphate-transport ATP-binding protein ABC transporter PstB
AL123456	Rv0934	1042160	C	T	non-synonymous	46C>T	Pro16Ser	-	-	-	-	+	-	-	-	-	-	-	-	-	-	-	-	pstS1	plus	1042115	1043239	Periplasmic phosphate-binding lipoprotein PstS1 (PBP-1) (PstS1)
AL123456	Rv0934	1043169	T	C	non-synonymous	1055T>C	Val352Ala	+	+	+	+	+	+	+	+	+	+	+	+	+	+	+	+	pstS1	plus	1042115	1043239	Periplasmic phosphate-binding lipoprotein PstS1 (PBP-1) (PstS1)
AL123456	Rv0935	1043433	C	A	synonymous	135C>A	Ile45Ile	-	-	+	-	-	-	-	-	-	-	-	-	-	-	-	-	pstC1	plus	1043299	1044315	Phosphate-transport integral membrane ABC transporter PstC1
AL123456	Rv0938	1046295	TG	T	frameshift	162delG	Trp54fs	-	-	+	-	-	-	-	-	-	-	-	-	-	-	-	-	ligD	plus	1046136	1048415	ATP dependent DNA ligase LigD (ATP dependent polydeoxyribonucleotide synthase) (thermostable DNA ligase) (ATP dependent polynucleotide ligase) (sealase) (DNA repair enzyme) (DNA joinase)
AL123456	Rv0938	1046908	C	T	non-synonymous	773C>T	Ala258Val	+	+	+	+	+	+	+	+	+	+	+	+	+	+	+	+	ligD	plus	1046136	1048415	ATP dependent DNA ligase LigD (ATP dependent polydeoxyribonucleotide synthase) (thermostable DNA ligase) (ATP dependent polynucleotide ligase) (sealase) (DNA repair enzyme) (DNA joinase)
AL123456	Rv0938	1047165	T	C	non-synonymous	1030T>C	Cys344Arg	+	+	+	+	+	+	+	+	+	+	+	+	+	+	+	+	ligD	plus	1046136	1048415	ATP dependent DNA ligase LigD (ATP dependent polydeoxyribonucleotide synthase) (thermostable DNA ligase) (ATP dependent polynucleotide ligase) (sealase) (DNA repair enzyme) (DNA joinase)
AL123456	Rv0938	1047206	G	T	synonymous	1071G>T	Leu357Leu	-	-	-	-	-	-	-	-	+	+	+	+	+	-	-	-	ligD	plus	1046136	1048415	ATP dependent DNA ligase LigD (ATP dependent polydeoxyribonucleotide synthase) (thermostable DNA ligase) (ATP dependent polynucleotide ligase) (sealase) (DNA repair enzyme) (DNA joinase)
AL123456	Rv0941c	1051633	C	T	non-synonymous	685G>A	Val229Ile	+	+	+	+	+	+	+	+	+	+	+	+	+	+	+	+		minus	1052317	1051544	Conserved hypothetical protein
AL123456	Rv0944	1054136	C	T	synonymous	372C>T	Thr124Thr	+	+	+	+	+	+	+	+	+	+	+	+	+	+	+	+		plus	1053765	1054241	Possible formamidopyrimidine-DNA glycosylase (FAPY-DNA glycosylase)
AL123456	Rv0945	1054784	C	G	non-synonymous	538C>G	Arg180Gly	+	+	+	+	+	+	+	+	+	+	+	+	+	+	+	+		plus	1054247	1055008	Probable short-chain type dehydrogenase/reductase
AL123456	Rv0946c	1056283	G	A	non-synonymous	403C>T	Arg135Cys	-	-	-	+	-	-	-	-	-	-	-	-	-	-	-	-	pgi	minus	1056685	1055024	Probable glucose-6-phosphate isomerase Pgi (GPI) (phosphoglucose isomerase) (phosphohexose isomerase) (phi)
AL123456		1058106	C	T	intergenic			-	-	+	-	-	-	-	-	-	-	-	-	-	-	-	-					Located between Rv0948c (Chorismate mutase) and Rv0949 (Probable ATP-dependent DNA helicase II UvrD1)
AL123456	Rv0949	1059501	T	G	non-synonymous	1242T>G	Ile414Met	-	-	-	-	-	-	-	-	-	-	-	-	-	-	-	+	uvrD1	plus	1058260	1060575	Probable ATP-dependent DNA helicase II UvrD1
AL123456	Rv0950c	1060737	C	G	synonymous	918G>C	Val306Val	+	-	-	-	-	-	-	-	-	-	-	-	-	-	-	-		minus	1061654	1060656	Conserved hypothetical protein
AL123456	Rv0951	1062614	T	C	synonymous	651T>C	Arg217Arg	-	-	-	-	+	-	-	-	-	-	-	-	-	-	-	-	sucC	plus	1061964	1063127	Probable succinyl-CoA synthetase (beta chain) SucC (SCS-beta)
AL123456	Rv0951	1062745	T	C	non-synonymous	782T>C	Val261Ala	+	+	+	+	+	+	+	+	+	+	+	+	+	+	+	+	sucC	plus	1061964	1063127	Probable succinyl-CoA synthetase (beta chain) SucC (SCS-beta)
AL123456	Rv0952	1063765	G	A	non-synonymous	626G>A	Arg209Lys	+	+	+	+	+	+	+	+	+	+	+	+	+	+	+	+	sucD	plus	1063140	1064051	Probable succinyl-CoA synthetase (alpha chain) SucD (SCS-alpha)
AL123456	Rv0952	1063828	C	G	non-synonymous	689C>G	Ala230Gly	-	-	+	-	-	-	-	-	-	-	-	-	-	-	-	-	sucD	plus	1063140	1064051	Probable succinyl-CoA synthetase (alpha chain) SucD (SCS-alpha)
AL123456	Rv0955	1066108	CG	C	frameshift	34delG	Ala12fs	-	-	-	-	-	-	-	-	-	-	-	-	-	-	+	-		plus	1066078	1067445	Probable conserved integral membrane protein
AL123456	Rv0956	1068151	T	C	synonymous	591T>C	His197His	+	+	-	+	+	+	-	-	+	+	+	+	+	+	+	-	purN	plus	1067561	1068208	Probable 5'-phosphoribosylglycinamide formyltransferase PurN (GART) (gar transformylase) (5'-phosphoribosylglycinamide transformylase)
AL123456	Rv0957	1068432	A	G	synonymous	228A>G	Pro76Pro	+	+	+	+	+	+	+	+	+	+	+	+	+	+	+	+	purH	plus	1068205	1069776	Probable bifunctional purine biosynthesis protein PurH: phosphoribosylaminoimidazolecarboxamide formyltransferase (AICAR transformylase) (5'-phosphoribosyl-5-aminoimidazole-4-carboxamide formyltransferase) + inosinemonophosphate cyclohydrolase (imp cyclohydrolase) (inosinicase) (imp synthetase) (ATIC)
AL123456	Rv0958	1070702	T	C	non-synonymous	820T>C	Ser274Pro	+	+	+	-	+	+	+	+	+	+	+	+	+	+	+	+		plus	1069883	1071262	Possible magnesium chelatase
AL123456	Rv0959	1072491	C	A	non-synonymous	1237C>A	Arg413Ser	-	-	-	-	-	-	-	-	-	-	-	-	-	+	-	-		plus	1071255	1073273	Conserved hypothetical protein
AL123456	Rv0962c	1074558	G	A	non-synonymous	557C>T	Pro186Leu	+	+	+	+	+	+	+	+	+	+	+	+	+	+	-	+	lprP	minus	1075114	1074440	Possible lipoprotein LprP
AL123456		1075243	A	G	intergenic			-	-	-	+	-	-	-	-	-	-	-	-	-	-	-	-					Located between Rv0962c (Possible lipoprotein LprP) and Rv0963c (Conserved hypothetical protein)
AL123456		1075279	T	C	intergenic			+	+	+	+	+	+	+	+	+	+	+	+	+	+	+	+					Located between Rv0962c (Possible lipoprotein LprP) and Rv0963c (Conserved hypothetical protein)
AL123456	Rv0964c	1076309	G	T	non-synonymous	370C>A	Pro124Thr	+	+	+	+	+	+	+	+	+	+	+	+	+	+	+	+		minus	1076678	1076196	Hypothetical protein
AL123456	Rv0965c	1076903	A	C	non-synonymous	295T>G	Ser99Ala	-	-	-	-	-	-	-	-	-	-	-	-	-	-	-	+		minus	1077197	1076778	Conserved hypothetical protein
AL123456	Rv0966c	1077280	A	C	non-synonymous	556T>G	Trp186Gly	+	+	+	+	+	+	+	+	+	+	+	+	+	+	+	+		minus	1077835	1077233	Conserved protein
AL123456	Rv0966c	1077312	A	G	non-synonymous	524T>C	Val175Ala	+	+	+	+	+	+	+	+	+	+	+	+	+	+	+	+		minus	1077835	1077233	Conserved protein
AL123456	Rv0966c	1077792	T	A	non-synonymous	44A>T	Glu15Val	-	-	-	-	-	-	-	-	-	-	-	-	-	+	-	-		minus	1077835	1077233	Conserved protein
AL123456		1077920	G	T	intergenic			-	-	-	-	+	-	-	-	-	-	-	-	-	-	-	-					Located between Rv0966c (Conserved protein) and Rv0967 (Copper-sensitive operon repressor CsoR)
AL123456	Rv0967	1078082	C	T	synonymous	108C>T	Cys36Cys	-	-	-	+	-	-	-	-	-	-	-	-	-	-	-	-	csoR	plus	1077975	1078334	Copper-sensitive operon repressor CsoR
AL123456	Rv0967	1078209	A	T	non-synonymous	235A>T	Ile79Phe	+	+	+	+	+	+	+	+	+	+	+	+	+	+	+	+	csoR	plus	1077975	1078334	Copper-sensitive operon repressor CsoR
AL123456	Rv0969	1079927	C	A	synonymous	1185C>A	Thr395Thr	+	+	+	+	+	+	+	+	+	+	+	+	+	+	+	+	ctpV	plus	1078743	1081055	Probable metal cation transporter P-type ATPase CtpV
AL123456	Rv0969	1080192	G	A	non-synonymous	1450G>A	Asp484Asn	+	+	+	+	+	+	+	+	+	+	+	+	+	+	+	+	ctpV	plus	1078743	1081055	Probable metal cation transporter P-type ATPase CtpV
AL123456	Rv0969	1080988	C	T	non-synonymous	2246C>T	Ser749Phe	+	+	-	-	-	-	-	-	-	-	-	-	-	-	-	-	ctpV	plus	1078743	1081055	Probable metal cation transporter P-type ATPase CtpV
AL123456	Rv0970	1081681	T	C	synonymous	630T>C	Val210Val	+	+	+	+	+	+	+	+	+	+	+	+	+	+	+	+		plus	1081052	1081684	Probable conserved integral membrane protein
AL123456	Rv0972c	1082976	C	T	non-synonymous	775G>A	Ala259Thr	-	-	+	-	-	-	-	-	-	-	-	-	-	-	-	-	fadE12	minus	1083750	1082584	Acyl-CoA dehydrogenase FadE12
AL123456	Rv0972c	1083058	G	T	non-synonymous	693C>A	Asp231Glu	-	-	-	-	-	-	+	-	-	-	-	-	-	-	-	-	fadE12	minus	1083750	1082584	Acyl-CoA dehydrogenase FadE12
AL123456	Rv0972c	1083076	C	A	synonymous	675G>T	Ala225Ala	-	-	+	-	-	-	-	-	-	-	-	-	-	-	-	-	fadE12	minus	1083750	1082584	Acyl-CoA dehydrogenase FadE12
AL123456	Rv0974c	1087193	G	C	non-synonymous	153C>G	Asn51Lys	+	+	+	+	+	+	+	+	+	+	+	+	+	+	+	+	accD2	minus	1087345	1085756	Probable acetyl-/propionyl-CoA carboxylase (beta subunit) AccD2
AL123456	Rv0975c	1087387	C	G	synonymous	1110G>C	Leu370Leu	-	-	-	-	-	-	-	-	-	-	-	-	-	-	-	+	fadE13	minus	1088496	1087348	Probable acyl-CoA dehydrogenase FadE13
AL123456	Rv0975c	1087567	C	T	synonymous	930G>A	Glu310Glu	-	-	+	-	-	-	-	-	-	-	-	-	-	-	-	-	fadE13	minus	1088496	1087348	Probable acyl-CoA dehydrogenase FadE13
AL123456		1090188	A	AG	intergenic			+	+	+	+	+	+	+	+	+	+	+	+	+	+	+	+					Located between Rv0976c (Conserved hypothetical protein) and Rv0977 (PE-PGRS family protein PE_PGRS16)
AL123456		1090238	T	C	intergenic			-	-	-	+	+	-	-	-	-	-	-	-	-	-	-	-					Located between Rv0976c (Conserved hypothetical protein) and Rv0977 (PE-PGRS family protein PE_PGRS16)
AL123456	Rv0977	1091095	T	C	synonymous	723T>C	Ala241Ala	-	-	-	-	-	-	-	-	-	-	-	-	-	-	+	-	PE_PGRS16	plus	1090373	1093144	PE-PGRS family protein PE_PGRS16
AL123456	Rv0977	1092013	C	T	synonymous	1641C>T	Gly547Gly	-	-	-	-	-	-	-	-	-	-	+	-	-	-	-	-	PE_PGRS16	plus	1090373	1093144	PE-PGRS family protein PE_PGRS16
AL123456	Rv0978c	1093406	A	G	synonymous	951T>C	Val317Val	+	+	+	+	+	+	+	+	+	+	+	+	+	+	+	+	PE_PGRS17	minus	1094356	1093361	PE-PGRS family protein PE_PGRS17
AL123456	Rv0978c	1093849	T	C	non-synonymous	508A>G	Thr170Ala	-	+	-	-	-	-	-	-	-	-	-	-	-	-	-	-	PE_PGRS17	minus	1094356	1093361	PE-PGRS family protein PE_PGRS17
AL123456	Rv0978c	1093928	G	A	synonymous	429C>T	Asn143Asn	-	-	+	-	+	-	-	-	-	-	-	-	-	-	+	-	PE_PGRS17	minus	1094356	1093361	PE-PGRS family protein PE_PGRS17
AL123456	Rv0978c	1094140	G	C	non-synonymous	217C>G	Gln73Glu	-	-	+	-	-	-	+	-	-	-	-	-	-	-	+	-	PE_PGRS17	minus	1094356	1093361	PE-PGRS family protein PE_PGRS17
AL123456	Rv0978c	1094159	C	T	synonymous	198G>A	Ala66Ala	-	-	-	+	-	-	-	-	-	-	-	-	-	-	+	-	PE_PGRS17	minus	1094356	1093361	PE-PGRS family protein PE_PGRS17
AL123456		1094413	G	C	intergenic			-	+	-	+	+	-	+	+	-	-	-	-	-	-	+	-					Located between Rv0978c (PE-PGRS family protein PE_PGRS17) and Rv0979c (Hypothetical protein)
AL123456		1094415	C	T	intergenic			-	+	-	+	+	-	-	-	-	-	-	-	-	-	+	-					Located between Rv0978c (PE-PGRS family protein PE_PGRS17) and Rv0979c (Hypothetical protein)
AL123456		1094538	T	G	intergenic			+	+	+	+	+	+	+	+	+	+	+	+	+	+	+	+					Located between Rv0978c (PE-PGRS family protein PE_PGRS17) and Rv0979c (Hypothetical protein)
AL123456	Rv0980c	1095644	C	T	non-synonymous	808G>A	Ala270Thr	-	-	-	+	+	-	-	+	-	-	-	-	+	-	+	-	PE_PGRS18	minus	1096451	1095078	PE-PGRS family protein PE_PGRS18
AL123456	Rv0980c	1095678	A	G	synonymous	774T>C	Gly258Gly	-	+	-	+	+	+	+	+	+	+	-	+	+	-	+	-	PE_PGRS18	minus	1096451	1095078	PE-PGRS family protein PE_PGRS18
AL123456	Rv0980c	1096254	C	T	synonymous	198G>A	Ala66Ala	-	-	-	-	+	-	-	-	-	-	-	-	-	-	-	-	PE_PGRS18	minus	1096451	1095078	PE-PGRS family protein PE_PGRS18
AL123456		1096633	T	G	intergenic			+	+	+	+	+	+	+	+	+	+	+	+	+	+	-	+					Located between Rv0980c (PE-PGRS family protein PE_PGRS18) and Rv0981 (Mycobacterial persistence regulator MRPA (two component response transcriptional regulatory protein))
AL123456	Rv0981	1097023	G	A	non-synonymous	202G>A	Gly68Ser	+	+	+	+	+	+	+	+	+	+	+	+	+	+	+	+	mprA	plus	1096822	1097508	Mycobacterial persistence regulator MRPA (two component response transcriptional regulatory protein)
AL123456	Rv0982	1098523	T	A	non-synonymous	1016T>A	Leu339His	+	+	+	+	+	+	+	+	+	+	+	+	+	+	+	+	mprB	plus	1097508	1099022	Two component sensor kinase MprB
AL123456	Rv0983	1099191	G	A	synonymous	126G>A	Gln42Gln	-	-	-	-	-	-	+	-	-	-	-	-	-	-	-	-	pepD	plus	1099066	1100460	Probable serine protease PepD (serine proteinase) (MTB32B)
AL123456	Rv0983	1099712	T	C	non-synonymous	647T>C	Val216Ala	-	-	-	+	+	-	-	-	-	-	-	-	-	-	-	-	pepD	plus	1099066	1100460	Probable serine protease PepD (serine proteinase) (MTB32B)
AL123456	Rv0983	1100234	T	C	non-synonymous	1169T>C	Leu390Pro	+	+	+	+	+	+	+	+	+	+	+	+	+	+	+	+	pepD	plus	1099066	1100460	Probable serine protease PepD (serine proteinase) (MTB32B)
AL123456	Rv0983	1100241	C	T	synonymous	1176C>T	Ala392Ala	-	-	-	-	-	-	+	-	-	-	-	-	-	-	-	-	pepD	plus	1099066	1100460	Probable serine protease PepD (serine proteinase) (MTB32B)
AL123456	Rv0985c	1101375	C	G	non-synonymous	106G>C	Asp36His	+	+	+	+	+	+	+	+	+	+	+	+	+	+	+	+	mscL	minus	1101480	1101025	Possible large-conductance ion mechanosensitive channel MscL
AL123456		1101551	T	C	intergenic			-	-	+	-	-	-	-	-	-	-	-	-	-	-	-	-					Located between Rv0985c (Possible large-conductance ion mechanosensitive channel MscL) and Rv0986 (Probable adhesion component transport ATP-binding protein ABC transporter)
AL123456	Rv0986	1102484	G	T	non-synonymous	682G>T	Val228Leu	+	+	+	+	+	+	+	+	+	+	+	+	+	+	+	+		plus	1101803	1102549	Probable adhesion component transport ATP-binding protein ABC transporter
AL123456	Rv0987	1104368	A	AT	frameshift	1827_1828insT	Gly610fs	-	-	-	-	-	-	-	-	-	-	-	-	-	-	+	+		plus	1102542	1105109	Probable adhesion component transport transmembrane protein ABC transporter
AL123456	Rv0987	1104573	C	CT	frameshift	2039dupT	Leu680fs	+	+	-	-	-	-	-	-	-	-	-	-	-	-	-	-		plus	1102542	1105109	Probable adhesion component transport transmembrane protein ABC transporter
AL123456	Rv0987	1104690	T	G	non-synonymous	2149T>G	Phe717Val	+	+	+	+	+	+	+	+	+	+	+	+	+	+	+	+		plus	1102542	1105109	Probable adhesion component transport transmembrane protein ABC transporter
AL123456	Rv0987	1104902	G	T	non-synonymous	2361G>T	Met787Ile	-	-	-	-	-	-	-	-	-	-	-	-	-	+	+	+		plus	1102542	1105109	Probable adhesion component transport transmembrane protein ABC transporter
AL123456	Rv0987	1104969	T	C	non-synonymous	2428T>C	Trp810Arg	-	-	+	-	-	-	-	-	-	-	-	-	-	-	-	-		plus	1102542	1105109	Probable adhesion component transport transmembrane protein ABC transporter
AL123456	Rv0988	1105284	G	A	non-synonymous	169G>A	Val57Ile	+	+	+	+	+	+	+	+	+	+	+	+	+	+	+	+		plus	1105116	1106276	Possible conserved exported protein
AL123456	Rv0989c	1106422	T	C	non-synonymous	961A>G	Ile321Val	+	+	+	+	+	+	+	+	+	+	+	+	+	+	+	+	grcC2	minus	1107382	1106405	Probable polyprenyl-diphosphate synthase GrcC2 (polyprenyl pyrophosphate synthetase)
AL123456	Rv0990c	1107940	A	C	non-synonymous	160T>G	Ser54Ala	+	+	+	+	+	+	+	+	+	+	+	+	+	+	+	+		minus	1108099	1107443	Hypothetical protein
AL123456		1108539	T	G	intergenic			+	+	-	-	-	-	-	-	-	-	-	-	-	-	-	-					Located between Rv0991c (Conserved serine rich protein) and Rv0992c (Conserved hypothetical protein)
AL123456	Rv0992c	1109163	C	G	non-synonymous	9G>C	Met3Ile	+	+	+	+	+	+	+	+	+	+	+	+	+	+	+	+		minus	1109171	1108578	Conserved hypothetical protein
AL123456	Rv0993	1109975	A	G	non-synonymous	704A>G	Gln235Arg	+	+	+	+	+	+	+	+	+	+	+	+	+	+	+	+	galU	plus	1109272	1110192	UTP--glucose-1-phosphate uridylyltransferase GalU (UDP-glucose pyrophosphorylase) (UDPGP) (alpha-D-glucosyl-1-phosphate uridylyltransferase) (uridine diphosphoglucose pyrophosphorylase)
AL123456	Rv0994	1110956	T	G	non-synonymous	688T>G	Cys230Gly	+	+	+	+	+	+	+	+	+	+	+	+	+	+	+	+	moeA1	plus	1110269	1111549	Probable molybdopterin biosynthesis protein MoeA1
AL123456	Rv0996	1113290	G	C	non-synonymous	907G>C	Glu303Gln	+	+	+	+	+	+	+	+	+	+	+	+	+	+	+	+		plus	1112384	1113460	Probable conserved transmembrane protein
AL123456	Rv0996	1113342	C	G	non-synonymous	959C>G	Pro320Arg	+	+	+	+	+	+	+	+	+	+	+	+	+	+	+	+		plus	1112384	1113460	Probable conserved transmembrane protein
AL123456		1113692	T	TGCCC	intergenic			-	-	-	-	-	-	-	-	+	+	+	+	+	-	-	-					Located between EBG00000313370 and Rv0997 (Hypothetical protein)
AL123456	Rv0997	1114502	T	C	synonymous	210T>C	Gly70Gly	-	-	-	-	-	-	-	-	-	-	-	-	-	+	+	+		plus	1114293	1114724	Hypothetical protein
AL123456	Rv0998	1115017	C	G	non-synonymous	270C>G	Ile90Met	-	-	-	-	-	-	-	-	+	+	+	+	+	-	-	-		plus	1114748	1115749	Conserved hypothetical protein
AL123456	Rv0998	1115540	G	A	non-synonymous	793G>A	Gly265Ser	+	+	+	+	+	+	+	+	+	+	+	+	+	+	+	+		plus	1114748	1115749	Conserved hypothetical protein
AL123456	Rv1001	1117415	A	G	synonymous	231A>G	Leu77Leu	-	-	-	-	-	-	-	-	+	+	+	+	+	-	-	-	arcA	plus	1117185	1118393	Probable arginine deiminase ArcA (adi) (ad) (arginine dihydrolase)
AL123456	Rv1001	1117928	C	T	synonymous	744C>T	Asp248Asp	-	-	-	-	-	-	-	-	-	-	-	-	-	+	-	-	arcA	plus	1117185	1118393	Probable arginine deiminase ArcA (adi) (ad) (arginine dihydrolase)
AL123456	Rv1002c	1119597	C	G	non-synonymous	343G>C	Val115Leu	+	+	+	+	+	+	+	+	+	+	+	+	+	+	+	+		minus	1119939	1118428	Conserved membrane protein
AL123456	Rv1003	1120077	C	A	non-synonymous	56C>A	Ala19Glu	-	-	-	-	-	-	+	+	-	-	-	-	-	-	-	-		plus	1120022	1120879	Conserved protein
AL123456	Rv1003	1120579	G	C	synonymous	558G>C	Ala186Ala	-	-	-	-	-	+	-	-	-	-	-	-	-	-	-	-		plus	1120022	1120879	Conserved protein
AL123456	Rv1003	1120853	G	A	non-synonymous	832G>A	Glu278Lys	-	-	+	-	-	-	-	-	-	-	-	-	-	-	-	-		plus	1120022	1120879	Conserved protein
AL123456	Rv1004c	1121251	TC	T	frameshift	897delG	Met300fs	-	+	+	+	+	+	+	+	+	+	+	+	+	+	+	-		minus	1122148	1120889	Probable membrane protein
AL123456	Rv1005c	1123240	G	C	non-synonymous	359C>G	Ala120Gly	-	-	-	-	-	-	-	-	-	-	-	-	-	+	-	-	pabB	minus	1123598	1122222	Probable para-aminobenzoate synthase component I PABD
AL123456	Rv1005c	1123597	A	G	start lost	2T>C	Leu1?	+	+	+	+	+	+	+	+	+	+	+	+	+	+	+	+	pabB	minus	1123598	1122222	Probable para-aminobenzoate synthase component I PABD
AL123456	Rv1006	1124823	C	T	synonymous	1110C>T	Tyr370Tyr	+	-	-	-	-	-	-	-	-	-	-	-	-	-	-	-		plus	1123714	1125417	Unknown protein
AL123456	Rv1007c	1126889	G	C	non-synonymous	115C>G	Arg39Gly	+	+	+	+	+	+	+	+	+	+	+	+	+	+	+	+	metS	minus	1127003	1125444	Methionyl-tRNA synthetase MetS (MetRS) (methionine--tRNA ligase)
AL123456	Rv1008	1127648	C	A	non-synonymous	560C>A	Thr187Asn	+	+	+	+	+	+	+	+	+	+	+	+	+	+	+	+	tatD	plus	1127089	1127883	Probable deoxyribonuclease TatD (YJJV protein)
AL123456	Rv1009	1128210	G	A	synonymous	120G>A	Thr40Thr	-	-	-	-	-	-	+	-	-	-	-	-	-	-	-	-	rpfB	plus	1128091	1129179	Probable resuscitation-promoting factor RpfB
AL123456	Rv1009	1128825	C	T	synonymous	735C>T	Gly245Gly	+	+	+	+	+	+	+	+	+	+	+	+	+	+	+	+	rpfB	plus	1128091	1129179	Probable resuscitation-promoting factor RpfB
AL123456	Rv1011	1130635	A	G	non-synonymous	445A>G	Thr149Ala	+	+	+	+	+	+	+	+	+	+	+	+	+	+	+	+	ispE	plus	1130191	1131111	Probable 4-diphosphocytidyl-2-C-methyl-D-erythritol kinase IspE (CMK) (4-(cytidine-5'-diphospho)-2-C-methyl-D-erythritol kinase)
AL123456	Rv1012	1131229	C	CG	frameshift	103dupG	Glu35fs	+	+	+	+	+	+	+	+	+	+	+	+	+	+	+	+		plus	1131128	1131421	Hypothetical protein
AL123456	Rv1012	1131300	G	A	non-synonymous	173G>A	Ser58Asn	+	+	+	+	+	+	+	+	+	+	+	+	+	+	+	+		plus	1131128	1131421	Hypothetical protein
AL123456	Rv1013	1131649	T	C	non-synonymous	25T>C	Phe9Leu	-	-	-	-	-	-	-	-	-	-	-	-	-	+	-	-	pks16	plus	1131625	1133259	Putative polyketide synthase Pks16
AL123456	Rv1017c	1135776	C	A	non-synonymous	706G>T	Gly236Cys	-	-	-	-	+	-	-	-	-	-	-	-	-	-	-	-	prsA	minus	1136481	1135501	Probable ribose-phosphate pyrophosphokinase PrsA (phosphoribosyl pyrophosphate synthetase) (PRPP synthetase)
AL123456	Rv1017c	1136142	G	C	non-synonymous	340C>G	Pro114Ala	-	-	+	-	-	-	-	-	-	-	-	-	-	-	-	-	prsA	minus	1136481	1135501	Probable ribose-phosphate pyrophosphokinase PrsA (phosphoribosyl pyrophosphate synthetase) (PRPP synthetase)
AL123456	Rv1017c	1136322	C	T	non-synonymous	160G>A	Glu54Lys	+	+	+	+	+	+	+	+	+	+	+	+	+	+	+	+	prsA	minus	1136481	1135501	Probable ribose-phosphate pyrophosphokinase PrsA (phosphoribosyl pyrophosphate synthetase) (PRPP synthetase)
AL123456		1138949	C	T	intergenic			-	-	-	+	+	-	-	-	-	-	-	-	-	-	-	-					Located between Rv1019 (Probable transcriptional regulatory protein (probably TetR-family)) and Rv1020 (Probable transcription-repair coupling factor Mfd (TRCF))
AL123456	Rv1020	1139341	G	A	synonymous	375G>A	Gln125Gln	-	-	-	-	-	-	-	-	-	-	-	-	-	+	-	-	mfd	plus	1138967	1142671	Probable transcription-repair coupling factor Mfd (TRCF)
AL123456	Rv1020	1140846	C	T	non-synonymous	1880C>T	Pro627Leu	+	+	+	+	+	+	+	+	+	+	+	+	+	+	+	+	mfd	plus	1138967	1142671	Probable transcription-repair coupling factor Mfd (TRCF)
AL123456	Rv1020	1141493	G	C	non-synonymous	2527G>C	Asp843His	+	+	+	+	+	+	+	+	+	+	+	+	+	+	+	+	mfd	plus	1138967	1142671	Probable transcription-repair coupling factor Mfd (TRCF)
AL123456		1143720	C	T	intergenic			+	+	+	+	+	+	+	+	+	+	+	+	+	+	+	+					Located between Rv1021 (Conserved protein) and Rv1022 (Probable conserved lipoprotein LpqU)
AL123456	Rv1022	1143832	A	C	non-synonymous	97A>C	Thr33Pro	+	+	+	+	+	+	+	+	+	+	+	+	+	+	+	+	lpqU	plus	1143736	1144467	Probable conserved lipoprotein LpqU
AL123456	Rv1022	1144216	A	G	non-synonymous	481A>G	Met161Val	+	+	-	-	-	-	-	-	-	-	-	-	-	-	-	-	lpqU	plus	1143736	1144467	Probable conserved lipoprotein LpqU
AL123456	Rv1023	1144585	A	G	non-synonymous	22A>G	Arg8Gly	+	+	+	+	+	+	+	+	+	+	+	+	+	+	+	+	eno	plus	1144564	1145853	Probable enolase Eno
AL123456	Rv1023	1144790	C	T	non-synonymous	227C>T	Pro76Leu	-	-	-	-	-	-	-	-	-	-	-	-	-	+	+	+	eno	plus	1144564	1145853	Probable enolase Eno
AL123456	Rv1026	1147133	A	ACC	frameshift	117_118dupCC	Arg40fs	-	-	-	-	-	-	+	+	-	-	-	-	-	-	-	-		plus	1147019	1147978	Conserved protein
AL123456	Rv1026	1147542	C	T	non-synonymous	524C>T	Thr175Ile	+	+	+	+	+	+	+	+	+	+	+	+	+	+	-	+		plus	1147019	1147978	Conserved protein
AL123456	Rv1026	1147696	C	T	synonymous	678C>T	Ser226Ser	-	-	-	+	+	-	-	-	-	-	-	-	-	-	-	-		plus	1147019	1147978	Conserved protein
AL123456		1148061	C	G	intergenic			-	-	-	-	-	-	-	-	-	-	-	-	-	-	+	-					Located between Rv1026 (Conserved protein) and Rv1027c (Probable transcriptional regulatory protein KdpE)
AL123456		1148259	A	G	intergenic			+	+	+	+	+	+	+	+	+	+	+	+	+	+	+	+					Located between Rv1026 (Conserved protein) and Rv1027c (Probable transcriptional regulatory protein KdpE)
AL123456	Rv1027c	1149083	C	T	non-synonymous	25G>A	Asp9Asn	-	-	-	-	-	-	-	-	+	+	+	+	+	-	-	-	kdpE	minus	1149107	1148427	Probable transcriptional regulatory protein KdpE
AL123456	Rv1028c	1149551	C	T	synonymous	2136G>A	Glu712Glu	+	+	+	+	+	+	+	+	+	+	+	+	+	+	+	+	kdpD	minus	1151686	1149104	Probable sensor protein KdpD
AL123456	Rv1028c	1150585	G	A	non-synonymous	1102C>T	Pro368Ser	+	+	+	+	+	+	+	+	+	+	+	+	+	+	+	+	kdpD	minus	1151686	1149104	Probable sensor protein KdpD
AL123456	Rv1028c	1150803	C	T	non-synonymous	884G>A	Gly295Asp	+	+	+	+	+	+	+	+	+	+	+	+	+	+	+	+	kdpD	minus	1151686	1149104	Probable sensor protein KdpD
AL123456	Rv1030	1154099	G	C	non-synonymous	376G>C	Ala126Pro	-	-	+	-	-	-	-	-	-	-	-	-	-	-	-	-	kdpB	plus	1153724	1155853	Probable potassium-transporting P-type ATPase B chain KdpB (potassium-translocating ATPase B chain) (ATP phosphohydrolase [potassium-transporting] B chain) (potassium binding and translocating subunit B)
AL123456	Rv1030	1155776	G	A	non-synonymous	2053G>A	Gly685Arg	-	-	-	-	-	-	+	+	-	-	-	-	-	-	-	-	kdpB	plus	1153724	1155853	Probable potassium-transporting P-type ATPase B chain KdpB (potassium-translocating ATPase B chain) (ATP phosphohydrolase [potassium-transporting] B chain) (potassium binding and translocating subunit B)
AL123456	Rv1034c	1159022	C	T	non-synonymous	286G>A	Gly96Ser	-	-	-	-	-	-	-	-	-	-	-	-	-	+	+	+		minus	1159307	1158918	Probable transposase (fragment)
AL123456	Rv1037c	1160770	T	A	non-synonymous	59A>T	Gln20Leu	+	+	+	-	+	+	+	+	+	+	+	+	+	+	+	+	esxI	minus	1160828	1160544	Putative ESAT-6 like protein EsxI (ESAT-6 like protein 1)
AL123456	Rv1039c	1161645	C	T	synonymous	828G>A	Ala276Ala	-	-	-	-	-	-	-	-	+	+	+	+	+	-	-	-	PPE15	minus	1162472	1161297	PPE family protein PPE15
AL123456	Rv1040c	1163134	T	C	synonymous	243A>G	Gly81Gly	+	+	+	+	+	+	+	+	+	+	+	+	+	+	+	+	PE8	minus	1163376	1162549	PE family protein PE8
AL123456		1163503	G	A	intergenic			+	-	-	-	-	-	-	-	-	-	-	-	-	-	-	-					Located between Rv1040c (PE family protein PE8) and Rv1041c (Probable is like-2 transposase)
AL123456		1164235	A	G	intergenic			-	-	-	-	-	-	-	-	+	+	+	+	+	-	-	-					Located between Rv1040c (PE family protein PE8) and Rv1041c (Probable is like-2 transposase)
AL123456		1164336	G	A	intergenic			+	+	+	+	+	+	+	+	+	+	+	+	+	+	+	+					Located between Rv1040c (PE family protein PE8) and Rv1041c (Probable is like-2 transposase)
AL123456		1164571	A	G	intergenic			-	-	-	-	+	-	-	-	-	-	-	-	-	-	-	-					Located between Rv1040c (PE family protein PE8) and Rv1041c (Probable is like-2 transposase)
AL123456	Rv1041c	1165114	C	T	non-synonymous	322G>A	Asp108Asn	-	-	-	-	-	-	+	-	-	+	-	-	-	-	+	-		minus	1165435	1164572	Probable is like-2 transposase
AL123456	Rv1042c	1165114	C	T	non-synonymous	386G>A	Gly129Glu	-	-	-	-	-	-	+	-	-	+	-	-	-	-	+	-		minus	1165499	1165092	Probable is like-2 transposase
AL123456		1165521	T	TA	intergenic			+	+	+	+	+	+	+	+	-	+	+	+	+	+	+	+					Located between Rv1042c (Probable is like-2 transposase) and Rv1043c (Conserved hypothetical protein)
AL123456	Rv1043c	1165915	A	C	non-synonymous	892T>G	Ser298Ala	+	+	-	-	-	-	-	-	-	-	-	-	-	-	-	-		minus	1166806	1165781	Conserved hypothetical protein
AL123456	Rv1043c	1166090	C	T	synonymous	717G>A	Pro239Pro	-	-	-	-	-	-	-	-	-	-	-	-	-	+	-	-		minus	1166806	1165781	Conserved hypothetical protein
AL123456	Rv1044	1167609	A	G	non-synonymous	557A>G	Glu186Gly	-	-	+	-	-	-	-	-	-	-	-	-	-	-	-	-		plus	1167053	1167676	Conserved hypothetical protein
AL123456	Rv1046c	1168715	C	CT	frameshift	513dupA	Ala172fs	+	+	+	+	+	+	+	+	+	+	+	+	+	+	+	+		minus	1169228	1168704	Hypothetical protein
AL123456	Rv1047	1170629	G	A	non-synonymous	1207G>A	Ala403Thr	-	-	-	-	+	+	-	-	-	-	-	+	+	-	-	-		plus	1169423	1170670	Probable transposase
AL123456		1170863	CT	C	intergenic			-	-	-	-	-	-	-	+	-	-	-	-	-	-	-	-					Located between Rv1047 (Probable transposase) and Rv1048c (Hypothetical protein)
AL123456		1172834	CT	C	intergenic			+	+	+	+	+	+	+	+	+	+	+	+	+	+	+	+					Located between Rv1049 (Probable transcriptional repressor protein) and Rv1050 (Probable oxidoreductase)
AL123456		1174782	G	A	intergenic			+	+	+	+	+	+	+	+	+	+	+	+	+	+	+	+					Located between Rv1051c (Conserved hypothetical protein) and EBG00000313344
AL123456		1175424	C	CG	intergenic			+	+	-	-	-	-	-	-	-	-	-	-	-	-	-	-					Located between EBG00000313344 and Rv1052 (Hypothetical protein)
AL123456		1176753	T	C	intergenic			+	+	+	+	+	+	+	+	+	+	+	+	+	+	+	+					Located between Rv1053c (Hypothetical protein) and Rv1054 (Probable integrase (fragment))
AL123456		1177572	T	A	intergenic			-	-	-	-	-	-	-	-	-	-	-	-	-	-	-	+					Located between EBG00000313331 and Rv1056 (Conserved protein)
AL123456	Rv1056	1178116	T	C	synonymous	489T>C	Thr163Thr	+	+	+	+	+	+	+	+	+	+	+	+	+	+	+	+		plus	1177628	1178392	Conserved protein
AL123456	Rv1058	1180796	A	C	non-synonymous	113A>C	His38Pro	+	+	+	+	+	+	+	+	+	+	+	+	+	+	+	+	fadD14	plus	1180684	1182315	Probable medium chain fatty-acid-CoA ligase FadD14 (fatty-acid-CoA synthetase) (fatty-acid-CoA synthase)
AL123456	Rv1064c	1187227	T	G	non-synonymous	97A>C	Lys33Gln	+	+	+	+	+	+	+	+	+	+	+	+	+	+	+	+	lpqV	minus	1187323	1186904	Possible lipoprotein LpqV
AL123456	Rv1064c	1187298	A	AG	frameshift	25dupC	Leu9fs	+	+	-	-	-	-	-	-	-	-	-	-	-	-	-	-	lpqV	minus	1187323	1186904	Possible lipoprotein LpqV
AL123456	Rv1066	1188357	C	T	synonymous	360C>T	Gly120Gly	-	+	-	+	+	+	+	+	+	+	+	+	+	-	-	-		plus	1187998	1188393	Conserved hypothetical protein
AL123456	Rv1067c	1189110	T	C	non-synonymous	1315A>G	Thr439Ala	-	-	-	-	-	-	-	-	+	+	-	+	+	-	-	-	PE_PGRS19	minus	1190424	1188421	PE-PGRS family protein PE_PGRS19
AL123456	Rv1067c	1189118	T	C	non-synonymous	1307A>G	Asp436Gly	-	-	-	-	-	-	-	-	-	-	-	+	-	-	-	-	PE_PGRS19	minus	1190424	1188421	PE-PGRS family protein PE_PGRS19
AL123456	Rv1067c	1189123	C	G	synonymous	1302G>C	Gly434Gly	-	-	-	-	-	-	-	-	-	-	-	+	-	-	-	-	PE_PGRS19	minus	1190424	1188421	PE-PGRS family protein PE_PGRS19
AL123456	Rv1067c	1189171	A	G	synonymous	1254T>C	Gly418Gly	-	-	-	-	-	-	-	-	+	+	+	+	+	-	-	-	PE_PGRS19	minus	1190424	1188421	PE-PGRS family protein PE_PGRS19
AL123456	Rv1067c	1189175	C	T	non-synonymous	1250G>A	Gly417Asp	-	-	-	-	-	-	-	-	+	+	+	+	+	-	-	-	PE_PGRS19	minus	1190424	1188421	PE-PGRS family protein PE_PGRS19
AL123456	Rv1067c	1189177	A	G	synonymous	1248T>C	Gly416Gly	-	-	-	-	-	-	-	-	+	+	+	+	+	-	-	-	PE_PGRS19	minus	1190424	1188421	PE-PGRS family protein PE_PGRS19
AL123456	Rv1067c	1189180	A	G	synonymous	1245T>C	Gly415Gly	-	-	-	-	-	-	-	-	-	+	+	+	+	-	-	-	PE_PGRS19	minus	1190424	1188421	PE-PGRS family protein PE_PGRS19
AL123456	Rv1067c	1189245	C	T	non-synonymous	1180G>A	Val394Met	-	+	-	+	+	+	-	+	+	+	-	+	+	-	+	-	PE_PGRS19	minus	1190424	1188421	PE-PGRS family protein PE_PGRS19
AL123456	Rv1067c	1189790	G	A	non-synonymous	635C>T	Ala212Val	-	+	-	-	-	-	-	-	-	-	-	-	-	-	-	-	PE_PGRS19	minus	1190424	1188421	PE-PGRS family protein PE_PGRS19
AL123456	Rv1067c	1190093	A	C	non-synonymous	332T>G	Leu111Trp	+	+	+	+	+	+	+	+	+	+	+	-	+	+	-	+	PE_PGRS19	minus	1190424	1188421	PE-PGRS family protein PE_PGRS19
AL123456	Rv1068c	1191497	T	A	non-synonymous	652A>T	Thr218Ser	-	+	-	-	+	-	-	-	-	-	-	-	-	-	-	-	PE_PGRS20	minus	1192148	1190757	PE-PGRS family protein PE_PGRS20
AL123456	Rv1068c	1191741	G	A	synonymous	408C>T	Tyr136Tyr	-	-	-	-	-	+	+	+	-	+	+	+	+	-	-	-	PE_PGRS20	minus	1192148	1190757	PE-PGRS family protein PE_PGRS20
AL123456		1200418	A	G	intergenic			+	+	+	+	+	+	+	+	+	+	+	+	+	+	+	+					Located between Rv1075c (Conserved exported protein) and Rv1076 (Possible lipase LipU)
AL123456	Rv1077	1202195	C	G	non-synonymous	479C>G	Thr160Ser	-	-	-	-	-	-	+	+	-	-	-	-	-	-	-	-	cbs	plus	1201717	1203111	Probable cystathionine beta-synthase Cbs (serine sulfhydrase) (beta-thionase) (hemoprotein H-450)
AL123456	Rv1077	1202944	A	G	non-synonymous	1228A>G	Met410Val	-	-	+	-	-	-	-	-	-	-	-	-	-	-	-	-	cbs	plus	1201717	1203111	Probable cystathionine beta-synthase Cbs (serine sulfhydrase) (beta-thionase) (hemoprotein H-450)
AL123456		1203234	C	T	intergenic			+	+	+	-	-	+	+	+	+	+	+	+	+	+	+	-					Located between Rv1077 (Probable cystathionine beta-synthase Cbs (serine sulfhydrase) (beta-thionase) (hemoprotein H-450)) and Rv1078 (Probable proline-rich antigen homolog Pra)
AL123456	Rv1078	1203824	T	C	non-synonymous	512T>C	Ile171Thr	+	+	+	+	+	+	+	+	+	+	+	+	+	+	-	+	pra	plus	1203313	1204035	Probable proline-rich antigen homolog Pra
AL123456	Rv1082	1206742	A	G	non-synonymous	223A>G	Ile75Val	-	-	-	-	-	-	-	-	-	-	-	-	-	+	+	+	mca	plus	1206520	1207386	Mycothiol conjugate amidase Mca (mycothiol S-conjugate amidase)
AL123456	Rv1086	1211369	A	C	non-synonymous	775A>C	Ser259Arg	+	+	+	+	+	+	+	+	+	+	+	+	+	+	+	+		plus	1210595	1211383	Short (C15) chain Z-isoprenyl diphosphate synthase (Z-FPP synthase) (Z-farnesyl diphosphate synthase) (Z-FPP synthetase) (Z-farnesyl diphosphate synthetase) (geranyltranstransferase) (farnesyl pyrophosphate synthetase)
AL123456	Rv1087	1212173	CGCCCGGCGT	C	disruptive in-frame deletion	623_631delTGCCCGGCG	Val208_Gly210del	-	-	-	-	-	-	-	-	-	-	-	-	+	-	-	-	PE_PGRS21	plus	1211560	1213863	PE-PGRS family protein PE_PGRS21
AL123456	Rv1087	1212642	GGCCGGTGGC	G	conservative in-frame deletion	1102_1110delGCCGGTGGC	Ala368_Gly370del	-	+	-	+	+	-	-	+	-	-	-	-	-	-	+	-	PE_PGRS21	plus	1211560	1213863	PE-PGRS family protein PE_PGRS21
AL123456	Rv1087	1212790	C	A	non-synonymous	1231C>A	Pro411Thr	-	-	-	-	-	-	-	-	+	+	+	+	+	-	-	-	PE_PGRS21	plus	1211560	1213863	PE-PGRS family protein PE_PGRS21
AL123456	Rv1087	1212791	C	A	non-synonymous	1232C>A	Pro411His	-	-	-	-	-	-	-	-	+	+	+	+	+	-	-	-	PE_PGRS21	plus	1211560	1213863	PE-PGRS family protein PE_PGRS21
AL123456	Rv1088	1214885	C	T	stop gained	373C>T	Gln125*	-	-	-	-	-	-	-	-	+	+	+	+	+	-	-	-	PE9	plus	1214513	1214947	PE family protein PE9
AL123456	Rv1089	1214885	C	T	synonymous	117C>T	Asn39Asn	-	-	-	-	-	-	-	-	+	+	+	+	+	-	-	-	PE10	plus	1214769	1215131	PE family protein PE10
AL123456	Rv1090	1215926	G	A	non-synonymous	328G>A	Val110Ile	-	-	-	-	-	+	-	-	-	-	-	-	-	-	-	-	celA2b	plus	1215599	1216054	Probable cellulase CelA2b (endo-1,4-beta-glucanase) (endoglucanase) (carboxymethyl cellulase)
AL123456	Rv1091	1218228	GCGGCGGCAC	G	disruptive in-frame deletion	1769_1777delCCGGCGGCA	Thr590_Gly592del	-	+	-	+	+	-	+	-	-	-	-	-	-	-	-	-	PE_PGRS22	plus	1216469	1219030	PE-PGRS family protein PE_PGRS22
AL123456	Rv1091	1218426	A	ACGGCGGGTC	conservative in-frame insertion	1965_1966insTCCGGCGGG	Gly655_Ala656insSerGlyGly	-	+	-	-	-	-	-	-	-	-	-	-	-	-	+	-	PE_PGRS22	plus	1216469	1219030	PE-PGRS family protein PE_PGRS22
AL123456	Rv1092c	1219292	C	T	non-synonymous	895G>A	Asp299Asn	-	-	-	-	-	-	+	-	-	-	-	-	-	-	-	-	coaA	minus	1220186	1219248	Probable pantothenate kinase CoaA (pantothenic acid kinase)
AL123456		1220570	G	T	intergenic			+	+	+	+	+	+	+	+	+	+	+	+	+	+	+	+					Located between EBG00000313338 and Rv1093 (Serine hydroxymethyltransferase 1 GlyA1)
AL123456	Rv1093	1220680	T	C	non-synonymous	107T>C	Val36Ala	+	+	+	+	+	+	+	+	+	+	+	+	+	+	+	+	glyA1	plus	1220574	1221854	Serine hydroxymethyltransferase 1 GlyA1
AL123456	Rv1093	1221542	G	A	synonymous	969G>A	Leu323Leu	-	-	+	-	-	-	-	-	-	-	-	-	-	-	-	-	glyA1	plus	1220574	1221854	Serine hydroxymethyltransferase 1 GlyA1
AL123456		1224367	T	C	intergenic			-	+	-	+	+	+	+	+	+	+	+	+	+	-	+	-					Located between Rv1095 (Probable PHOH-like protein PhoH2 (phosphate starvation-inducible protein PSIH)) and Rv1096 (Possible glycosyl hydrolase)
AL123456	Rv1096	1225198	C	T	non-synonymous	814C>T	Pro272Ser	+	+	+	+	+	+	+	+	+	+	+	+	+	+	+	+		plus	1224385	1225260	Possible glycosyl hydrolase
AL123456	Rv1099c	1228063	C	A	non-synonymous	622G>T	Ala208Ser	-	-	+	-	-	-	-	-	-	-	-	-	-	-	-	-	glpX	minus	1228684	1227596	Fructose 1,6-bisphosphatase GlpX
AL123456	Rv1100	1228830	G	T	non-synonymous	148G>T	Val50Phe	-	-	-	-	-	-	-	-	-	-	-	-	-	+	+	+		plus	1228683	1229384	Conserved protein
AL123456	Rv1101c	1230417	CA	C	frameshift	131delT	Leu44fs	+	+	+	+	+	+	+	+	+	+	+	+	+	+	+	+		minus	1230548	1229391	Conserved membrane protein
AL123456	Rv1102c	1230778	G	A	non-synonymous	194C>T	Thr65Ile	+	+	+	+	+	+	+	+	+	+	+	+	+	+	+	+	mazF3	minus	1230971	1230660	Toxin MazF3
AL123456	Rv1108c	1235446	T	C	synonymous	15A>G	Ser5Ser	+	+	+	+	+	+	+	+	+	+	+	+	+	+	+	+	xseA	minus	1235460	1234213	Probable exodeoxyribonuclease VII (large subunit) XseA (exonuclease VII large subunit)
AL123456	Rv1112	1238483	G	A	non-synonymous	229G>A	Val77Ile	+	+	+	+	+	+	+	+	+	+	+	+	+	+	+	+		plus	1238255	1239328	Probable GTP binding protein
AL123456	Rv1112	1238770	C	A	non-synonymous	516C>A	Asp172Glu	+	+	+	+	+	+	+	+	+	+	+	+	+	+	+	+		plus	1238255	1239328	Probable GTP binding protein
AL123456	Rv1118c	1242166	T	C	synonymous	666A>G	Gln222Gln	-	-	-	-	-	-	-	-	-	-	-	-	-	-	+	+		minus	1242831	1241971	Conserved protein
AL123456	Rv1121	1244240	C	T	synonymous	534C>T	Val178Val	+	+	+	+	+	+	+	+	+	+	+	+	+	+	+	+	zwf1	plus	1243707	1245107	Probable glucose-6-phosphate 1-dehydrogenase Zwf1 (G6PD)
AL123456	Rv1123c	1246433	T	C	non-synonymous	620A>G	Asp207Gly	-	-	-	-	-	-	-	-	-	-	-	-	-	-	+	-	bpoB	minus	1247052	1246144	Possible peroxidase BpoB (non-haem peroxidase)
AL123456	Rv1124	1247627	T	C	synonymous	501T>C	His167His	-	-	-	-	-	-	-	-	+	+	+	+	+	-	-	-	ephC	plus	1247127	1248077	Probable epoxide hydrolase EphC (epoxide hydratase)
AL123456	Rv1124	1247981	G	C	non-synonymous	855G>C	Glu285Asp	+	+	-	-	-	-	-	-	-	-	-	-	-	-	-	-	ephC	plus	1247127	1248077	Probable epoxide hydrolase EphC (epoxide hydratase)
AL123456	Rv1125	1248129	G	A	non-synonymous	48G>A	Met16Ile	-	-	-	-	-	-	-	-	+	+	+	+	+	-	-	-		plus	1248082	1249326	Conserved hypothetical protein
AL123456	Rv1125	1248382	A	G	non-synonymous	301A>G	Ser101Gly	-	+	+	+	+	+	+	+	+	+	+	+	+	-	+	+		plus	1248082	1249326	Conserved hypothetical protein
AL123456	Rv1125	1248936	G	C	synonymous	855G>C	Pro285Pro	+	+	+	+	+	+	+	+	+	+	+	+	+	+	+	+		plus	1248082	1249326	Conserved hypothetical protein
AL123456	Rv1125	1248978	T	C	synonymous	897T>C	Ala299Ala	+	+	+	+	+	+	+	+	+	+	+	+	+	+	+	+		plus	1248082	1249326	Conserved hypothetical protein
AL123456	Rv1127c	1250340	A	G	synonymous	1065T>C	Ala355Ala	+	+	+	+	+	+	+	+	+	+	+	+	+	+	+	+	ppdK	minus	1251404	1249932	Probable pyruvate, phosphate dikinase PpdK
AL123456	Rv1127c	1250357	T	G	non-synonymous	1048A>C	Thr350Pro	+	+	+	+	+	+	+	+	+	+	+	+	+	+	+	+	ppdK	minus	1251404	1249932	Probable pyruvate, phosphate dikinase PpdK
AL123456	Rv1127c	1251199	C	T	non-synonymous	206G>A	Gly69Glu	+	+	+	+	+	+	+	+	+	+	+	+	+	+	+	+	ppdK	minus	1251404	1249932	Probable pyruvate, phosphate dikinase PpdK
AL123456	Rv1128c	1252164	T	C	non-synonymous	809A>G	Glu270Gly	+	+	+	+	+	+	+	+	+	+	+	+	+	+	+	+		minus	1252972	1251617	Conserved hypothetical protein
AL123456	Rv1128c	1252651	GCT	G	frameshift	320_321delAG	Glu107fs	+	+	-	-	-	-	-	-	-	-	-	-	-	-	-	-		minus	1252972	1251617	Conserved hypothetical protein
AL123456	Rv1128c	1252690	C	A	non-synonymous	283G>T	Ala95Ser	-	-	-	-	-	-	-	-	+	+	+	+	+	-	-	-		minus	1252972	1251617	Conserved hypothetical protein
AL123456	Rv1129c	1253655	G	A	non-synonymous	880C>T	Arg294Cys	+	+	+	+	+	+	+	+	+	+	+	+	+	+	+	+		minus	1254534	1253074	Probable transcriptional regulator protein
AL123456	Rv1130	1254562	A	G	non-synonymous	8A>G	Asp3Gly	+	+	+	+	+	+	+	+	+	+	+	+	+	+	+	+	prpD	plus	1254555	1256135	Possible methylcitrate dehydratase PrpD
AL123456	Rv1130	1254824	G	A	synonymous	270G>A	Val90Val	+	+	-	-	-	-	-	-	-	-	-	-	-	-	-	-	prpD	plus	1254555	1256135	Possible methylcitrate dehydratase PrpD
AL123456	Rv1130	1256012	G	T	synonymous	1458G>T	Arg486Arg	+	+	+	+	+	+	+	+	+	+	+	+	+	+	+	+	prpD	plus	1254555	1256135	Possible methylcitrate dehydratase PrpD
AL123456	Rv1132	1258835	A	T	non-synonymous	1511A>T	Asn504Ile	-	-	-	-	-	-	-	-	+	+	+	+	+	-	-	-		plus	1257325	1259055	Conserved membrane protein
AL123456	Rv1133c	1259634	A	G	synonymous	1713T>C	Arg571Arg	+	+	+	+	+	+	+	+	+	+	+	+	+	+	+	+	metE	minus	1261346	1259067	Probable 5-methyltetrahydropteroyltriglutamate--homocysteine methyltransferase MetE (methionine synthase, vitamin-B12 independent isozyme)
AL123456	Rv1133c	1260134	C	T	non-synonymous	1213G>A	Ala405Thr	+	+	+	+	+	+	+	+	+	+	+	+	+	+	+	+	metE	minus	1261346	1259067	Probable 5-methyltetrahydropteroyltriglutamate--homocysteine methyltransferase MetE (methionine synthase, vitamin-B12 independent isozyme)
AL123456	Rv1135c	1263345	C	T	non-synonymous	784G>A	Gly262Ser	-	-	-	+	-	-	-	-	-	-	-	-	-	-	-	-	PPE16	minus	1264128	1262272	PPE family protein PPE16
AL123456	Rv1144	1271454	T	C	non-synonymous	299T>C	Leu100Pro	-	-	-	+	+	-	-	-	-	-	-	-	-	-	-	-		plus	1271156	1271908	Probable short-chain type dehydrogenase/reductase
AL123456	Rv1144	1271636	G	A	non-synonymous	481G>A	Gly161Ser	+	+	+	+	+	+	+	+	+	+	+	+	+	+	+	+		plus	1271156	1271908	Probable short-chain type dehydrogenase/reductase
AL123456		1272350	C	G	intergenic			-	-	-	+	+	-	-	-	-	-	-	-	-	-	-	-					Located between Rv1144 (Probable short-chain type dehydrogenase/reductase) and Rv1145 (Probable conserved transmembrane transport protein MmpL13a)
AL123456	Rv1145	1273250	G	GA	frameshift	828_829insA	Leu277fs	+	+	+	+	+	+	+	+	+	+	+	+	+	+	+	+	mmpL13a	plus	1272423	1273334	Probable conserved transmembrane transport protein MmpL13a
AL123456	Rv1146	1273722	T	G	non-synonymous	368T>G	Ile123Ser	-	-	+	-	-	-	-	-	-	-	-	-	-	-	-	-	mmpL13b	plus	1273355	1274767	Probable conserved transmembrane transport protein MmpL13b
AL123456	Rv1146	1273826	A	G	non-synonymous	472A>G	Thr158Ala	-	-	-	+	+	-	-	-	-	-	-	-	-	-	-	-	mmpL13b	plus	1273355	1274767	Probable conserved transmembrane transport protein MmpL13b
AL123456		1275957	T	C	intergenic			+	+	+	+	+	+	+	+	+	+	+	+	+	+	+	+					Located between Rv1147 (Conserved protein) and Rv1148c (Conserved hypothetical protein)
AL123456	Rv1148c	1276486	G	A	synonymous	1263C>T	Asn421Asn	+	+	-	-	-	-	-	-	-	-	-	-	-	-	-	-		minus	1277748	1276300	Conserved hypothetical protein
AL123456	Rv1148c	1276689	G	T	non-synonymous	1060C>A	His354Asn	-	-	-	-	-	-	-	-	+	-	-	-	-	-	-	-		minus	1277748	1276300	Conserved hypothetical protein
AL123456	Rv1149	1278278	G	A	non-synonymous	386G>A	Gly129Glu	-	-	-	-	-	-	-	-	-	+	-	-	-	-	+	-		plus	1277893	1278300	Possible transposase
AL123456	Rv1150	1278278	G	A	non-coding	10G>A		-	-	-	-	-	-	-	-	-	+	-	-	-	-	+	-		plus	1278269	1278820	Possible transposase (fragment)
AL123456	Rv1154c	1281118	T	C	non-synonymous	367A>G	Thr123Ala	+	+	+	+	+	+	+	+	+	+	+	+	+	+	+	+		minus	1281484	1280843	Hypothetical protein
AL123456	Rv1155	1281771	T	C	non-synonymous	343T>C	Ser115Pro	+	+	+	+	+	+	+	+	+	+	+	+	+	+	+	+		plus	1281429	1281872	Possible pyridoxamine 5'-phosphate oxidase (PNP/PMP oxidase) (pyridoxinephosphate oxidase) (PNPOX) (pyridoxine 5'-phosphate oxidase)
AL123456		1287112	T	C	intergenic			+	+	+	+	+	+	+	+	+	+	+	+	+	+	+	+					Located between Rv1160 (Probable mutator protein MutT2 (7,8-dihydro-8-oxoguanine-triphosphatase) (8-oxo-dGTPase)) and Rv1161 (Respiratory nitrate reductase (alpha chain) NarG)
AL123456	Rv1161	1287919	G	T	non-synonymous	592G>T	Gly198Cys	+	+	+	+	+	+	+	+	+	+	+	+	+	+	+	+	narG	plus	1287328	1291026	Respiratory nitrate reductase (alpha chain) NarG
AL123456	Rv1162	1291828	G	A	non-synonymous	764G>A	Gly255Glu	-	-	-	-	-	-	-	-	-	-	-	-	-	+	+	+	narH	plus	1291065	1292741	Probable respiratory nitrate reductase (beta chain) NarH
AL123456	Rv1162	1292102	A	G	synonymous	1038A>G	Pro346Pro	+	+	+	+	+	+	+	+	+	+	+	+	+	+	+	+	narH	plus	1291065	1292741	Probable respiratory nitrate reductase (beta chain) NarH
AL123456	Rv1165	1294740	C	T	synonymous	573C>T	Asp191Asp	+	+	+	+	+	+	+	+	+	+	+	+	+	+	+	+	typA	plus	1294168	1296054	Possible GTP-binding translation elongation factor TypA (tyrosine phosphorylated protein A) (GTP-binding protein)
AL123456	Rv1165	1295949	C	T	synonymous	1782C>T	Pro594Pro	+	+	+	+	+	+	+	+	+	+	+	+	+	+	+	+	typA	plus	1294168	1296054	Possible GTP-binding translation elongation factor TypA (tyrosine phosphorylated protein A) (GTP-binding protein)
AL123456	Rv1168c	1298805	T	A	non-synonymous	1000A>T	Thr334Ser	-	-	+	-	-	-	-	-	-	-	-	-	-	-	-	-	PPE17	minus	1299804	1298764	PPE family protein PPE17
AL123456	Rv1168c	1299092	A	G	non-synonymous	713T>C	Met238Thr	+	+	-	-	-	-	-	-	-	-	-	-	-	-	-	-	PPE17	minus	1299804	1298764	PPE family protein PPE17
AL123456		1301299	A	G	intergenic			-	-	-	+	-	-	-	-	-	-	-	-	-	-	-	-					Located between Rv1170 (N-acetyl-1-D-myo-inosityl-2-amino-2-deoxy-alpha-D-glucopyranoside deacetylase MshB (GlcNAc-Ins deacetylase)) and Rv1171 (Conserved hypothetical protein)
AL123456	Rv1172c	1302186	C	T	non-synonymous	496G>A	Gly166Arg	-	-	-	-	-	-	-	-	-	+	+	+	+	-	-	-	PE12	minus	1302681	1301755	PE family protein PE12
AL123456	Rv1172c	1302283	T	G	non-synonymous	399A>C	Gln133His	-	+	+	+	+	+	+	+	+	+	+	+	+	+	+	+	PE12	minus	1302681	1301755	PE family protein PE12
AL123456		1302899	A	G	intergenic			+	+	+	+	+	+	+	+	+	+	+	+	+	+	+	+					Located between Rv1172c (PE family protein PE12) and Rv1173 (Probable F420 biosynthesis protein FbiC)
AL123456	Rv1173	1304300	G	A	non-synonymous	1370G>A	Gly457Asp	-	-	-	-	-	-	+	+	-	-	-	-	-	-	-	-	fbiC	plus	1302931	1305501	Probable F420 biosynthesis protein FbiC
AL123456	Rv1173	1305399	A	C	non-synonymous	2469A>C	Glu823Asp	-	-	-	-	-	-	-	-	-	-	-	-	-	-	-	+	fbiC	plus	1302931	1305501	Probable F420 biosynthesis protein FbiC
AL123456		1305531	C	G	intergenic			+	+	-	-	-	-	-	-	-	-	-	-	-	-	-	-					Located between Rv1173 (Probable F420 biosynthesis protein FbiC) and Rv1174c (Low molecular weight T-cell antigen TB8.4)
AL123456		1306167	A	G	intergenic			-	-	-	+	-	-	-	-	-	-	-	-	-	-	-	-					Located between Rv1174c (Low molecular weight T-cell antigen TB8.4) and Rv1175c (Probable NADPH dependent 2,4-dienoyl-CoA reductase FadH (2,4-dienoyl coenzyme A reductase) (4-enoyl-CoA reductase))
AL123456	Rv1175c	1306259	A	G	synonymous	1968T>C	Ala656Ala	+	+	+	+	+	+	+	+	+	+	+	+	+	+	+	+	fadH	minus	1308226	1306202	Probable NADPH dependent 2,4-dienoyl-CoA reductase FadH (2,4-dienoyl coenzyme A reductase) (4-enoyl-CoA reductase)
AL123456	Rv1175c	1306281	A	C	non-synonymous	1946T>G	Ile649Ser	+	+	+	+	+	+	+	+	+	+	+	+	+	+	-	+	fadH	minus	1308226	1306202	Probable NADPH dependent 2,4-dienoyl-CoA reductase FadH (2,4-dienoyl coenzyme A reductase) (4-enoyl-CoA reductase)
AL123456	Rv1175c	1307598	C	G	non-synonymous	629G>C	Cys210Ser	+	+	+	+	+	+	+	+	+	+	+	+	+	+	+	+	fadH	minus	1308226	1306202	Probable NADPH dependent 2,4-dienoyl-CoA reductase FadH (2,4-dienoyl coenzyme A reductase) (4-enoyl-CoA reductase)
AL123456	Rv1178	1310316	C	T	non-synonymous	953C>T	Ala318Val	+	+	+	+	+	+	+	+	+	+	+	+	+	+	+	+		plus	1309364	1310452	Probable aminotransferase
AL123456		1313337	A	AG	intergenic			-	+	-	+	+	+	+	-	+	+	+	+	+	-	+	-					Located between Rv1179c (Unknown protein) and Rv1180 (Probable polyketide beta-ketoacyl synthase Pks3)
AL123456		1313338	A	C	intergenic			-	+	-	+	+	+	+	+	+	+	+	+	+	-	+	-					Located between Rv1179c (Unknown protein) and Rv1180 (Probable polyketide beta-ketoacyl synthase Pks3)
AL123456		1313680	G	C	intergenic			+	+	-	-	-	-	-	-	-	-	-	-	-	-	-	-					Located between Rv1179c (Unknown protein) and Rv1180 (Probable polyketide beta-ketoacyl synthase Pks3)
AL123456	Rv1180	1313911	T	C	non-synonymous	187T>C	Ser63Pro	+	+	+	+	+	+	+	+	+	+	+	+	+	+	+	+	pks3	plus	1313725	1315191	Probable polyketide beta-ketoacyl synthase Pks3
AL123456	Rv1180	1314088	A	G	non-synonymous	364A>G	Thr122Ala	-	-	-	+	+	-	-	-	-	-	-	-	-	-	-	-	pks3	plus	1313725	1315191	Probable polyketide beta-ketoacyl synthase Pks3
AL123456	Rv1180	1315191	A	C	stop lost	1467A>C	Ter489Tyrext*?	+	+	+	+	+	+	+	+	+	+	+	+	+	+	+	+	pks3	plus	1313725	1315191	Probable polyketide beta-ketoacyl synthase Pks3
AL123456	Rv1181	1315884	G	A	synonymous	651G>A	Ala217Ala	+	+	+	+	+	+	+	+	+	+	+	+	+	+	+	+	pks4	plus	1315234	1319982	Probable polyketide beta-ketoacyl synthase Pks4
AL123456	Rv1181	1318008	G	A	synonymous	2775G>A	Glu925Glu	-	-	-	-	-	-	-	-	-	-	-	-	-	+	+	+	pks4	plus	1315234	1319982	Probable polyketide beta-ketoacyl synthase Pks4
AL123456	Rv1183	1322385	G	A	non-synonymous	866G>A	Gly289Asp	-	-	-	+	-	-	-	-	-	-	-	-	-	-	-	-	mmpL10	plus	1321520	1324528	Probable conserved transmembrane transport protein MmpL10
AL123456	Rv1183	1323099	AC	A	frameshift	1582delC	Gln528fs	-	-	-	-	-	-	-	-	+	+	+	+	+	-	-	-	mmpL10	plus	1321520	1324528	Probable conserved transmembrane transport protein MmpL10
AL123456	Rv1183	1324160	C	T	synonymous	2641C>T	Leu881Leu	+	+	+	+	+	+	+	+	+	+	+	+	+	+	+	+	mmpL10	plus	1321520	1324528	Probable conserved transmembrane transport protein MmpL10
AL123456	Rv1184c	1325336	C	T	synonymous	276G>A	Ala92Ala	-	-	-	+	+	-	-	-	-	-	-	-	-	-	-	-		minus	1325611	1324532	Possible exported protein
AL123456	Rv1186c	1327890	G	A	synonymous	1416C>T	Asp472Asp	+	+	+	+	+	+	+	+	+	+	+	+	+	+	+	+		minus	1329305	1327689	Conserved protein
AL123456	Rv1186c	1328103	G	A	synonymous	1203C>T	Ala401Ala	+	+	-	-	-	-	-	-	-	-	-	-	-	-	-	-		minus	1329305	1327689	Conserved protein
AL123456	Rv1186c	1328104	G	A	non-synonymous	1202C>T	Ala401Val	+	+	-	-	-	-	-	-	-	-	-	-	-	-	-	-		minus	1329305	1327689	Conserved protein
AL123456	Rv1186c	1328687	G	C	non-synonymous	619C>G	Pro207Ala	+	+	+	+	+	+	+	+	+	+	+	+	+	+	+	+		minus	1329305	1327689	Conserved protein
AL123456	Rv1186c	1328878	C	G	non-synonymous	428G>C	Gly143Ala	-	-	-	-	-	-	-	-	+	+	+	+	+	-	-	-		minus	1329305	1327689	Conserved protein
AL123456	Rv1187	1330375	C	CGGT	conservative in-frame insertion	988_990dupGTG	Val330dup	-	-	-	-	-	-	-	+	-	-	-	-	-	-	-	-	rocA	plus	1329390	1331021	Probable pyrroline-5-carboxylate dehydrogenase RocA
AL123456	Rv1187	1330979	C	G	synonymous	1590C>G	Val530Val	-	-	-	-	-	-	-	-	-	-	-	-	-	+	+	+	rocA	plus	1329390	1331021	Probable pyrroline-5-carboxylate dehydrogenase RocA
AL123456	Rv1189	1332695	G	A	non-synonymous	604G>A	Gly202Ser	-	-	+	-	-	-	-	-	-	-	-	-	-	-	-	-	sigI	plus	1332092	1332964	Possible alternative RNA polymerase sigma factor SigI
AL123456	Rv1190	1333782	G	GC	frameshift	804dupC	Asn269fs	-	-	-	-	-	-	+	+	-	-	-	-	-	-	-	-		plus	1332980	1333858	Conserved hypothetical protein
AL123456		1335769	A	G	intergenic			-	-	-	+	+	-	-	-	-	-	-	-	-	-	-	-					Located between Rv1192 (Unknown protein) and Rv1193 (Probable fatty-acid-CoA ligase FadD36 (fatty-acid-CoA synthetase) (fatty-acid-CoA synthase))
AL123456	Rv1194c	1337436	C	G	non-synonymous	1078G>C	Ala360Pro	-	-	+	-	-	-	-	-	-	-	-	-	-	-	-	-		minus	1338513	1337248	Conserved protein
AL123456	Rv1194c	1338236	C	T	non-synonymous	278G>A	Arg93His	+	+	-	-	-	-	-	-	-	-	-	-	-	-	-	-		minus	1338513	1337248	Conserved protein
AL123456	Rv1194c	1338340	G	A	synonymous	174C>T	Arg58Arg	-	-	-	-	-	-	-	-	-	-	-	-	-	+	+	+		minus	1338513	1337248	Conserved protein
AL123456	Rv1194c	1338503	T	G	non-synonymous	11A>C	Gln4Pro	-	-	-	-	-	-	-	-	-	-	-	-	-	+	-	-		minus	1338513	1337248	Conserved protein
AL123456	Rv1195	1339147	G	C	non-synonymous	145G>C	Ala49Pro	-	-	-	-	-	-	+	+	-	-	-	-	-	-	-	-	PE13	plus	1339003	1339302	PE family protein PE13
AL123456	Rv1195	1339150	C	CA	frameshift	148_149insA	Leu50fs	-	-	-	-	-	-	+	+	-	-	-	-	-	-	-	-	PE13	plus	1339003	1339302	PE family protein PE13
AL123456	Rv1195	1339152	GAC	G	frameshift	151_152delAC	Thr51fs	-	-	-	-	-	-	+	+	-	-	-	-	-	-	-	-	PE13	plus	1339003	1339302	PE family protein PE13
AL123456	Rv1196	1339447	C	T	synonymous	99C>T	Asp33Asp	-	-	-	+	+	-	-	-	-	-	-	-	-	-	-	-	PPE18	plus	1339349	1340524	PPE family protein PPE18
AL123456	Rv1196	1339741	C	G	synonymous	393C>G	Thr131Thr	-	-	-	-	-	+	-	-	+	+	+	+	+	-	+	-	PPE18	plus	1339349	1340524	PPE family protein PPE18
AL123456	Rv1196	1339774	C	G	synonymous	426C>G	Gly142Gly	-	-	-	-	-	+	-	-	-	-	-	-	-	-	+	-	PPE18	plus	1339349	1340524	PPE family protein PPE18
AL123456	Rv1196	1339837	G	C	synonymous	489G>C	Thr163Thr	-	-	-	-	-	-	-	-	-	-	-	-	+	-	+	-	PPE18	plus	1339349	1340524	PPE family protein PPE18
AL123456	Rv1196	1339839	C	A	non-synonymous	491C>A	Ala164Glu	-	-	-	-	-	-	-	-	-	-	-	-	-	-	+	-	PPE18	plus	1339349	1340524	PPE family protein PPE18
AL123456	Rv1196	1339841	A	G	non-synonymous	493A>G	Thr165Ala	-	-	-	-	-	-	-	-	-	-	-	-	-	-	+	-	PPE18	plus	1339349	1340524	PPE family protein PPE18
AL123456	Rv1196	1340230	C	CCAGCTGGGTTCG	conservative in-frame insertion	882_883insCAGCTGGGTTCG	Ser294_Ser295insGlnLeuGlySer	-	-	-	-	-	-	-	-	-	+	-	-	-	-	-	-	PPE18	plus	1339349	1340524	PPE family protein PPE18
AL123456	Rv1196	1340245	G	A	synonymous	897G>A	Ser299Ser	-	-	-	-	-	-	-	-	+	+	-	+	-	-	-	-	PPE18	plus	1339349	1340524	PPE family protein PPE18
AL123456	Rv1196	1340256	G	C	non-synonymous	908G>C	Gly303Ala	-	-	-	-	-	+	-	-	+	+	+	+	+	-	-	-	PPE18	plus	1339349	1340524	PPE family protein PPE18
AL123456	Rv1196	1340407	G	C	non-synonymous	1059G>C	Gln353His	-	+	-	-	-	-	-	-	-	-	-	-	-	-	-	-	PPE18	plus	1339349	1340524	PPE family protein PPE18
AL123456	Rv1196	1340422	G	A	synonymous	1074G>A	Leu358Leu	-	+	-	-	-	-	-	-	-	-	-	-	-	-	-	-	PPE18	plus	1339349	1340524	PPE family protein PPE18
AL123456	Rv1196	1340500	G	T	non-synonymous	1152G>T	Met384Ile	-	-	+	-	-	-	-	-	-	-	-	-	-	-	-	-	PPE18	plus	1339349	1340524	PPE family protein PPE18
AL123456		1340657	A	G	intergenic			-	-	-	-	-	-	-	+	-	-	-	-	-	-	-	-					Located between EBG00000313387 and Rv1197 (ESAT-6 like protein EsxK (ESAT-6 like protein 3))
AL123456	Rv1197	1340667	A	G	synonymous	9A>G	Ser3Ser	-	-	-	-	-	-	-	+	-	-	-	-	-	-	-	-	esxK	plus	1340659	1340955	ESAT-6 like protein EsxK (ESAT-6 like protein 3)
AL123456	Rv1197	1340775	C	T	synonymous	117C>T	Asn39Asn	+	+	+	+	+	+	+	+	-	+	-	-	+	+	+	+	esxK	plus	1340659	1340955	ESAT-6 like protein EsxK (ESAT-6 like protein 3)
AL123456	Rv1198	1341023	A	G	synonymous	18A>G	Gln6Gln	-	-	+	-	-	-	-	-	-	-	-	-	-	-	-	-	esxL	plus	1341006	1341290	Putative ESAT-6 like protein EsxL (ESAT-6 like protein 4)
AL123456	Rv1198	1341040	C	A	non-synonymous	35C>A	Ala12Asp	+	+	+	+	+	+	+	+	+	+	+	+	+	+	+	+	esxL	plus	1341006	1341290	Putative ESAT-6 like protein EsxL (ESAT-6 like protein 4)
AL123456	Rv1198	1341044	C	T	synonymous	39C>T	His13His	+	+	+	+	+	+	+	+	+	+	+	+	+	+	+	+	esxL	plus	1341006	1341290	Putative ESAT-6 like protein EsxL (ESAT-6 like protein 4)
AL123456	Rv1198	1341209	C	T	synonymous	204C>T	Ala68Ala	+	+	+	+	+	+	-	+	+	+	-	+	+	+	+	+	esxL	plus	1341006	1341290	Putative ESAT-6 like protein EsxL (ESAT-6 like protein 4)
AL123456	Rv1199c	1341399	C	T	non-synonymous	1207G>A	Ala403Thr	-	-	-	-	+	-	-	-	+	+	-	-	+	-	-	-		minus	1342605	1341358	Possible transposase
AL123456	Rv1200	1343568	C	T	synonymous	627C>T	Ala209Ala	-	-	+	-	-	-	-	-	-	-	-	-	-	-	-	-		plus	1342942	1344219	Probable conserved integral membrane transport protein
AL123456	Rv1204c	1347173	C	T	synonymous	1452G>A	Leu484Leu	+	+	+	+	+	+	+	+	+	+	+	+	+	+	+	+		minus	1348624	1346936	Conserved hypothetical protein
AL123456	Rv1204c	1348302	G	A	non-synonymous	323C>T	Ala108Val	-	-	-	-	-	-	-	+	-	-	-	-	-	-	-	-		minus	1348624	1346936	Conserved hypothetical protein
AL123456		1348644	T	C	intergenic			-	-	-	+	+	-	-	-	-	-	-	-	-	-	-	-					Located between Rv1204c (Conserved hypothetical protein) and Rv1205 (Conserved hypothetical protein)
AL123456	Rv1205	1348839	G	A	non-synonymous	121G>A	Gly41Ser	-	-	-	-	-	-	+	+	-	-	-	-	-	-	-	-		plus	1348719	1349282	Conserved hypothetical protein
AL123456	Rv1205	1349128	C	A	non-synonymous	410C>A	Pro137His	-	-	-	-	-	-	-	-	-	-	-	-	-	+	+	+		plus	1348719	1349282	Conserved hypothetical protein
AL123456	Rv1206	1350585	C	T	synonymous	1254C>T	Asp418Asp	-	-	-	+	+	-	-	-	-	-	-	-	-	-	-	-	fadD6	plus	1349332	1351125	Probable fatty-acid-CoA ligase FadD6 (fatty-acid-CoA synthetase) (fatty-acid-CoA synthase)
AL123456		1351172	A	G	intergenic			+	+	+	+	+	+	+	+	+	+	+	+	+	+	+	+					Located between Rv1206 (Probable fatty-acid-CoA ligase FadD6 (fatty-acid-CoA synthetase) (fatty-acid-CoA synthase)) and Rv1207 (Dihydropteroate synthase 2 FolP2 (DHPS 2) (dihydropteroate pyrophosphorylase 2))
AL123456		1353152	A	G	intergenic			-	-	-	-	-	-	+	+	-	-	-	-	-	-	-	-					Located between Rv1208 (Probable glucosyl-3-phosphoglycerate synthase GpgS) and Rv1209 (Conserved protein)
AL123456	Rv1213	1355937	C	T	synonymous	102C>T	Phe34Phe	+	+	+	+	+	+	+	+	+	+	+	+	+	+	+	+	glgC	plus	1355836	1357050	Glucose-1-phosphate adenylyltransferase GlgC (ADP-glucose synthase) (ADP-glucose pyrophosphorylase)
AL123456		1357053	C	T	intergenic			-	-	-	-	-	-	-	-	-	-	-	-	-	+	-	-					Located between Rv1213 (Glucose-1-phosphate adenylyltransferase GlgC (ADP-glucose synthase) (ADP-glucose pyrophosphorylase)) and Rv1214c (PE family protein PE14)
AL123456	Rv1214c	1357432	TG	T	frameshift	193delC	Gln65fs	-	-	-	+	+	-	-	-	-	-	-	-	-	-	-	-	PE14	minus	1357625	1357293	PE family protein PE14
AL123456	Rv1215c	1358089	G	A	synonymous	1356C>T	Asp452Asp	-	-	-	-	-	-	-	-	+	+	+	+	+	-	-	-		minus	1359444	1357759	Conserved protein
AL123456	Rv1215c	1358940	C	A	non-synonymous	505G>T	Ala169Ser	+	+	+	+	+	+	+	+	+	+	+	+	+	+	+	+		minus	1359444	1357759	Conserved protein
AL123456	Rv1215c	1359160	C	A	synonymous	285G>T	Thr95Thr	+	+	+	+	+	+	+	+	+	+	+	+	+	+	+	+		minus	1359444	1357759	Conserved protein
AL123456	Rv1217c	1360209	T	C	synonymous	1593A>G	Ala531Ala	+	+	+	+	+	+	+	+	+	+	+	+	+	+	+	+		minus	1361801	1360155	Probable tetronasin-transport integral membrane protein ABC transporter
AL123456	Rv1217c	1360384	C	T	non-synonymous	1418G>A	Arg473Gln	-	-	-	-	-	-	-	-	-	-	+	+	-	-	-	-		minus	1361801	1360155	Probable tetronasin-transport integral membrane protein ABC transporter
AL123456	Rv1217c	1361689	C	T	non-synonymous	113G>A	Arg38Gln	-	-	+	-	-	-	-	-	-	-	-	-	-	-	-	-		minus	1361801	1360155	Probable tetronasin-transport integral membrane protein ABC transporter
AL123456	Rv1218c	1362006	T	C	non-synonymous	728A>G	Gln243Arg	+	+	+	+	+	+	+	+	+	+	+	+	+	+	+	+		minus	1362733	1361798	Probable tetronasin-transport ATP-binding protein ABC transporter
AL123456	Rv1218c	1362316	T	C	non-synonymous	418A>G	Asn140Asp	-	-	-	+	+	-	-	-	-	-	-	-	-	-	-	-		minus	1362733	1361798	Probable tetronasin-transport ATP-binding protein ABC transporter
AL123456	Rv1221	1364431	C	A	non-synonymous	19C>A	Pro7Thr	-	-	-	+	+	-	-	-	-	-	-	-	-	-	-	-	sigE	plus	1364413	1365186	Alternative RNA polymerase sigma factor SigE
AL123456	Rv1221	1364877	G	C	synonymous	465G>C	Arg155Arg	+	+	+	+	+	+	+	+	+	+	+	+	+	+	+	+	sigE	plus	1364413	1365186	Alternative RNA polymerase sigma factor SigE
AL123456		1365837	C	CGG	intergenic			+	+	+	+	+	-	+	+	+	+	+	+	+	-	+	+					Located between Rv1222 (Anti-sigma factor RseA) and Rv1223 (Probable serine protease HtrA (DEGP protein))
AL123456	Rv1223	1366736	T	C	non-synonymous	862T>C	Phe288Leu	+	+	+	+	+	+	+	+	+	+	+	+	+	+	+	+	htrA	plus	1365875	1367461	Probable serine protease HtrA (DEGP protein)
AL123456	Rv1223	1367208	G	A	non-synonymous	1334G>A	Ser445Asn	+	+	+	+	+	+	+	+	+	+	+	+	+	+	+	+	htrA	plus	1365875	1367461	Probable serine protease HtrA (DEGP protein)
AL123456	Rv1224	1367484	T	G	non-synonymous	22T>G	Trp8Gly	+	+	+	+	+	+	+	+	+	+	+	+	+	+	+	+	tatB	plus	1367463	1367858	Probable protein TatB
AL123456	Rv1226c	1368947	A	G	non-synonymous	1349T>C	Val450Ala	+	+	+	+	+	+	+	+	+	+	+	+	+	+	+	+		minus	1370295	1368832	Probable transmembrane protein
AL123456	Rv1226c	1369886	G	C	non-synonymous	410C>G	Pro137Arg	-	-	-	-	-	-	-	-	+	+	+	+	+	-	-	-		minus	1370295	1368832	Probable transmembrane protein
AL123456		1370904	G	A	intergenic			-	-	-	-	-	-	-	-	+	+	+	+	+	-	-	-					Located between Rv1227c (Probable transmembrane protein) and Rv1228 (Probable lipoprotein LpqX)
AL123456	Rv1230c	1374065	T	C	non-synonymous	133A>G	Ser45Gly	+	+	+	+	+	+	+	+	+	+	+	+	+	-	+	+		minus	1374197	1372962	Possible membrane protein
AL123456	Rv1232c	1375724	A	C	non-synonymous	445T>G	Cys149Gly	+	+	+	+	+	+	+	+	+	+	+	+	+	+	+	+		minus	1376168	1374861	Conserved protein
AL123456	Rv1238	1381314	G	C	non-synonymous	631G>C	Gly211Arg	+	-	-	-	-	-	-	-	-	-	-	-	-	-	-	-	sugC	plus	1380684	1381865	Probable sugar-transport ATP-binding protein ABC transporter SugC
AL123456	Rv1239c	1382628	T	C	non-synonymous	415A>G	Lys139Glu	+	+	+	+	+	+	+	+	+	+	+	+	+	+	+	+	corA	minus	1383042	1381942	Possible magnesium and cobalt transport transmembrane protein CorA
AL123456	Rv1239c	1382845	C	G	synonymous	198G>C	Gly66Gly	-	-	-	-	-	+	-	-	-	-	-	-	-	-	-	-	corA	minus	1383042	1381942	Possible magnesium and cobalt transport transmembrane protein CorA
AL123456	Rv1243c	1385147	C	A	non-synonymous	1531G>T	Gly511Cys	-	-	-	+	+	-	-	-	-	-	-	-	-	-	-	-	PE_PGRS23	minus	1386677	1384989	PE-PGRS family protein PE_PGRS23
AL123456	Rv1244	1387580	C	A	non-synonymous	724C>A	Gln242Lys	-	+	+	+	+	+	+	+	+	+	+	+	+	+	+	+	lpqZ	plus	1386857	1387717	Probable lipoprotein LpqZ
AL123456	Rv1247c	1389178	T	A	non-synonymous	67A>T	Thr23Ser	-	-	-	-	-	-	-	-	-	-	-	-	-	-	+	-	relB	minus	1389244	1388975	Antitoxin RelB
AL123456	Rv1248c	1390089	C	T	synonymous	2964G>A	Ala988Ala	+	+	+	+	+	+	+	+	+	+	+	+	+	+	+	+		minus	1393052	1389357	Multifunctional alpha-ketoglutarate metabolic enzyme
AL123456	Rv1248c	1390763	C	T	non-synonymous	2290G>A	Val764Met	+	+	+	+	+	+	+	+	+	+	+	+	+	+	+	+		minus	1393052	1389357	Multifunctional alpha-ketoglutarate metabolic enzyme
AL123456	Rv1248c	1390872	C	T	synonymous	2181G>A	Leu727Leu	-	-	+	-	-	-	-	-	-	-	-	-	-	-	-	-		minus	1393052	1389357	Multifunctional alpha-ketoglutarate metabolic enzyme
AL123456	Rv1248c	1391709	G	A	synonymous	1344C>T	His448His	-	-	-	-	-	-	-	-	-	-	-	-	-	+	-	-		minus	1393052	1389357	Multifunctional alpha-ketoglutarate metabolic enzyme
AL123456	Rv1248c	1391862	A	C	synonymous	1191T>G	Ala397Ala	+	+	+	+	+	+	+	+	+	+	+	+	+	+	+	+		minus	1393052	1389357	Multifunctional alpha-ketoglutarate metabolic enzyme
AL123456	Rv1249c	1393626	A	G	synonymous	357T>C	Leu119Leu	+	+	+	+	+	+	+	-	+	+	+	+	+	+	+	+		minus	1393982	1393194	Possible membrane protein
AL123456	Rv1250	1395010	A	G	non-synonymous	832A>G	Arg278Gly	+	+	+	+	+	+	+	+	+	+	+	+	+	+	+	+		plus	1394179	1395918	Probable drug-transport integral membrane protein
AL123456	Rv1250	1395653	T	G	non-synonymous	1475T>G	Val492Gly	+	+	-	-	-	-	-	-	-	-	-	-	-	-	-	-		plus	1394179	1395918	Probable drug-transport integral membrane protein
AL123456	Rv1251c	1396922	T	C	synonymous	2319A>G	Thr773Thr	+	+	+	+	+	+	+	+	+	+	+	+	+	+	+	+		minus	1399240	1395821	Conserved hypothetical protein
AL123456	Rv1251c	1397201	A	G	synonymous	2040T>C	Asn680Asn	+	+	+	+	+	+	+	+	+	+	+	+	+	+	+	+		minus	1399240	1395821	Conserved hypothetical protein
AL123456	Rv1253	1400383	C	T	synonymous	414C>T	Gly138Gly	-	-	-	-	-	-	-	-	-	-	-	-	-	+	+	+	deaD	plus	1399970	1401661	Probable cold-shock DeaD-box protein A homolog DeaD (ATP-dependent RNA helicase dead homolog)
AL123456	Rv1253	1400396	A	G	non-synonymous	427A>G	Met143Val	+	+	+	+	+	+	+	+	+	+	+	+	+	+	+	+	deaD	plus	1399970	1401661	Probable cold-shock DeaD-box protein A homolog DeaD (ATP-dependent RNA helicase dead homolog)
AL123456	Rv1253	1401086	C	T	non-synonymous	1117C>T	Leu373Phe	-	-	-	-	-	-	-	-	-	-	-	-	-	+	+	+	deaD	plus	1399970	1401661	Probable cold-shock DeaD-box protein A homolog DeaD (ATP-dependent RNA helicase dead homolog)
AL123456	Rv1253	1401634	C	A	synonymous	1665C>A	Gly555Gly	-	-	-	-	-	-	+	+	-	-	-	-	-	-	-	-	deaD	plus	1399970	1401661	Probable cold-shock DeaD-box protein A homolog DeaD (ATP-dependent RNA helicase dead homolog)
AL123456	Rv1255c	1402854	A	C	non-synonymous	533T>G	Ile178Ser	+	+	+	+	+	+	+	+	+	+	+	+	+	+	+	+		minus	1403386	1402778	Probable transcriptional regulatory protein
AL123456	Rv1256c	1403416	C	T	synonymous	1188G>A	Pro396Pro	+	+	+	+	+	+	+	+	+	+	+	+	+	+	+	+	cyp130	minus	1404603	1403386	Probable cytochrome P450 130 Cyp130
AL123456	Rv1256c	1404565	G	T	synonymous	39C>A	Thr13Thr	+	+	-	-	-	-	-	-	-	-	-	-	-	-	-	-	cyp130	minus	1404603	1403386	Probable cytochrome P450 130 Cyp130
AL123456		1404631	A	G	intergenic			+	+	+	+	+	+	+	+	+	+	+	+	+	+	+	+					Located between Rv1256c (Probable cytochrome P450 130 Cyp130) and Rv1257c (Probable oxidoreductase)
AL123456	Rv1257c	1404738	G	A	synonymous	1347C>T	Leu449Leu	+	+	+	+	+	+	+	+	+	+	+	+	+	+	+	+		minus	1406084	1404717	Probable oxidoreductase
AL123456	Rv1257c	1404944	A	G	non-synonymous	1141T>C	Tyr381His	+	+	+	+	+	+	+	+	+	+	+	+	+	+	+	+		minus	1406084	1404717	Probable oxidoreductase
AL123456	Rv1262c	1410062	G	C	non-synonymous	311C>G	Pro104Arg	+	+	+	+	+	+	+	+	+	+	+	+	+	+	+	+		minus	1410372	1409938	Hypothetical hit-like protein
AL123456	Rv1263	1411210	T	G	synonymous	780T>G	Val260Val	+	+	+	+	+	+	+	+	+	+	+	+	+	+	+	+	amiB2	plus	1410431	1411819	Probable amidase AmiB2 (aminohydrolase)
AL123456	EBG00000313343	1413148	C	T	non-coding	77G>A		+	+	+	-	+	+	+	+	+	+	+	+	+	+	+	+
AL123456	Rv1266c	1414021	C	T	non-synonymous	1820G>A	Arg607Gln	+	+	+	+	+	+	+	+	+	+	+	+	+	+	+	+	pknH	minus	1415840	1413960	Probable transmembrane serine/threonine-protein kinase H PknH (protein kinase H) (STPK H)
AL123456	Rv1266c	1415279	A	G	non-synonymous	562T>C	Ser188Pro	+	+	-	-	-	-	-	-	-	-	-	-	-	-	-	-	pknH	minus	1415840	1413960	Probable transmembrane serine/threonine-protein kinase H PknH (protein kinase H) (STPK H)
AL123456		1417554	G	C	intergenic			+	+	+	+	+	+	+	+	+	+	+	+	+	+	+	+					Located between Rv1267c (Probable transcriptional regulatory protein EmbR) and Rv1268c (Hypothetical protein)
AL123456	Rv1268c	1417784	A	G	synonymous	573T>C	Asp191Asp	+	+	-	-	-	-	-	-	-	-	-	-	-	-	-	-		minus	1418356	1417658	Hypothetical protein
AL123456	Rv1274	1424699	T	C	non-synonymous	503T>C	Leu168Pro	+	+	+	+	+	+	+	+	+	+	+	+	+	+	+	+	lprB	plus	1424197	1424754	Possible lipoprotein LprB
AL123456	Rv1277	1427326	C	T	non-synonymous	1163C>T	Ala388Val	-	+	-	-	-	-	-	-	-	-	-	-	-	-	-	-		plus	1426164	1427417	Conserved hypothetical protein
AL123456	Rv1278	1429033	C	T	synonymous	1620C>T	Ala540Ala	-	-	-	-	-	-	-	-	+	+	+	+	+	-	-	-		plus	1427414	1430041	Hypothetical protein
AL123456	Rv1278	1429128	A	C	non-synonymous	1715A>C	Lys572Thr	+	+	-	-	-	-	-	-	-	-	-	-	-	-	-	-		plus	1427414	1430041	Hypothetical protein
AL123456	Rv1279	1430792	T	A	non-synonymous	731T>A	Ile244Asn	+	+	+	+	+	+	+	+	+	+	+	+	+	+	+	+		plus	1430062	1431648	Probable dehydrogenase FAD flavoprotein GMC oxidoreductase
AL123456	Rv1281c	1434462	C	T	synonymous	810G>A	Val270Val	-	-	+	-	-	-	-	-	-	-	-	-	-	-	-	-	oppD	minus	1435271	1433433	Probable oligopeptide-transport ATP-binding protein ABC transporter OppD
AL123456	Rv1284	1437550	G	C	non-synonymous	227G>C	Arg76Pro	-	-	-	-	+	-	-	-	-	-	-	-	-	-	-	-	canA	plus	1437324	1437815	Beta-carbonic anhydrase
AL123456	Rv1286	1439704	G	A	synonymous	798G>A	Arg266Arg	+	+	+	+	+	+	+	+	+	+	+	+	+	+	+	+	cysN	plus	1438907	1440751	Probable bifunctional enzyme CysN/CysC: sulfate adenyltransferase (subunit 1) + adenylylsulfate kinase
AL123456	Rv1286	1440469	C	G	synonymous	1563C>G	Pro521Pro	+	+	+	+	+	+	+	+	+	+	+	+	+	+	+	+	cysN	plus	1438907	1440751	Probable bifunctional enzyme CysN/CysC: sulfate adenyltransferase (subunit 1) + adenylylsulfate kinase
AL123456	Rv1286	1440536	T	G	non-synonymous	1630T>G	Phe544Val	-	-	-	-	-	-	-	-	-	-	-	-	-	-	-	+	cysN	plus	1438907	1440751	Probable bifunctional enzyme CysN/CysC: sulfate adenyltransferase (subunit 1) + adenylylsulfate kinase
AL123456	Rv1288	1441399	T	C	synonymous	52T>C	Leu18Leu	+	+	+	+	+	+	+	+	+	+	+	+	+	+	+	+		plus	1441348	1442718	Conserved protein
AL123456		1442734	C	G	intergenic			+	+	+	+	+	+	+	+	+	+	+	+	+	+	+	+					Located between Rv1288 (Conserved protein) and Rv1289 (Unknown protein)
AL123456	Rv1289	1443003	G	A	synonymous	237G>A	Val79Val	+	+	+	+	+	+	+	+	+	+	+	+	+	+	+	+		plus	1442767	1443399	Unknown protein
AL123456	Rv1291c	1445781	A	G	synonymous	54T>C	Ala18Ala	+	+	+	+	+	+	+	+	+	+	+	+	+	+	+	+		minus	1445834	1445499	Conserved hypothetical secreted protein
AL123456	Rv1292	1446482	A	G	non-synonymous	104A>G	Glu35Gly	+	+	+	+	+	+	+	+	+	+	+	+	+	+	+	+	argS	plus	1446379	1448031	Probable arginyl-tRNA synthetase ArgS (ARGRS) (arginine--tRNA ligase)
AL123456	Rv1292	1447780	C	A	non-synonymous	1402C>A	Arg468Ser	-	-	-	-	-	-	+	-	-	-	-	-	-	-	-	-	argS	plus	1446379	1448031	Probable arginyl-tRNA synthetase ArgS (ARGRS) (arginine--tRNA ligase)
AL123456	Rv1297	1454811	C	T	synonymous	1608C>T	Asn536Asn	+	+	+	+	+	+	+	+	+	+	+	+	+	+	+	+	rho	plus	1453204	1455012	Probable transcription termination factor Rho homolog
AL123456	Rv1300	1456938	C	G	non-synonymous	374C>G	Ala125Gly	-	-	-	-	-	-	-	-	+	+	+	+	+	-	-	-	hemK	plus	1456565	1457542	Probable HemK protein homolog HemK
AL123456	Rv1300	1457144	C	T	non-synonymous	580C>T	Arg194Cys	+	+	+	+	+	+	+	+	+	+	+	+	+	+	+	+	hemK	plus	1456565	1457542	Probable HemK protein homolog HemK
AL123456	Rv1301	1457621	G	A	non-synonymous	64G>A	Gly22Arg	+	+	+	+	+	+	+	+	+	+	+	+	+	+	-	+		plus	1457558	1458211	Conserved protein
AL123456	Rv1301	1458144	C	A	non-synonymous	587C>A	Pro196Gln	+	+	+	+	+	+	+	+	+	+	+	+	+	+	+	+		plus	1457558	1458211	Conserved protein
AL123456	Rv1302	1459364	T	G	non-synonymous	1070T>G	Val357Gly	+	+	+	+	+	+	+	+	+	+	+	+	+	+	+	+	rfe	plus	1458295	1459509	Probable undecapaprenyl-phosphate alpha-N-acetylglucosaminyltransferase Rfe (UDP-GlcNAc transferase)
AL123456		1459530	C	T	intergenic			-	-	-	+	+	-	-	-	-	-	-	-	-	-	-	-					Located between Rv1302 (Probable undecapaprenyl-phosphate alpha-N-acetylglucosaminyltransferase Rfe (UDP-GlcNAc transferase)) and Rv1303 (Conserved hypothetical transmembrane protein)
AL123456		1459576	C	T	intergenic			+	+	+	+	+	+	+	+	+	+	+	+	+	+	+	+					Located between Rv1302 (Probable undecapaprenyl-phosphate alpha-N-acetylglucosaminyltransferase Rfe (UDP-GlcNAc transferase)) and Rv1303 (Conserved hypothetical transmembrane protein)
AL123456	Rv1304	1460750	G	A	synonymous	507G>A	Ala169Ala	+	+	-	-	-	-	-	-	-	-	-	-	-	-	-	-	atpB	plus	1460244	1460996	Probable ATP synthase a chain AtpB (protein 6)
AL123456	Rv1309	1465741	G	T	non-synonymous	858G>T	Gln286His	+	+	+	+	+	+	+	+	+	+	+	+	+	+	+	+	atpG	plus	1464884	1465801	Probable ATP synthase gamma chain AtpG
AL123456	Rv1312	1467735	G	A	synonymous	48G>A	Gly16Gly	+	+	+	+	+	+	+	+	+	+	+	+	+	+	+	+		plus	1467688	1468131	Conserved hypothetical secreted protein
AL123456	Rv1312	1468105	C	CCG	frameshift	428_429dupGC	Arg144fs	-	+	-	+	+	-	-	-	-	+	+	+	-	-	+	-		plus	1467688	1468131	Conserved hypothetical secreted protein
AL123456	Rv1313c	1468926	C	T	non-synonymous	580G>A	Gly194Ser	-	-	-	-	-	-	-	-	-	-	-	-	-	-	+	-		minus	1469505	1468171	Possible transposase
AL123456	EBG00000313377	1471659	C	T	non-coding	41C>T		+	+	+	+	+	+	+	+	+	+	+	+	+	+	+	+
AL123456	EBG00000313325	1473079	G	A	non-coding	1234G>A		+	+	+	+	+	+	+	+	+	+	+	+	+	+	+	+
AL123456	EBG00000313339	1474719	G	T	non-coding	1062G>T		-	-	-	-	-	-	+	+	-	-	-	-	-	-	-	-
AL123456	EBG00000313339	1475824	G	T	non-coding	2167G>T		+	-	-	-	-	-	-	-	-	-	-	-	-	-	-	-
AL123456	Rv1317c	1479085	T	C	non-synonymous	34A>G	Ile12Val	+	+	+	+	+	+	+	+	+	+	+	+	+	+	+	+	alkA	minus	1479118	1477628	Probable bifunctional regulatory protein and DNA repair enzyme AlkA (regulatory protein of adaptative response) (methylphosphotriester-DNA--protein-cysteine S-methyltransferase)
AL123456	Rv1319c	1480945	C	G	synonymous	1557G>C	Thr519Thr	-	-	-	-	+	-	-	-	-	-	-	-	-	-	-	-		minus	1482501	1480894	Possible adenylate cyclase (ATP pyrophosphate-lyase) (adenylyl cyclase)
AL123456	Rv1319c	1480948	C	T	synonymous	1554G>A	Glu518Glu	-	-	-	-	+	-	-	-	-	-	-	-	-	-	-	-		minus	1482501	1480894	Possible adenylate cyclase (ATP pyrophosphate-lyase) (adenylyl cyclase)
AL123456	Rv1319c	1481038	C	T	synonymous	1464G>A	Leu488Leu	-	-	-	-	+	-	+	-	-	-	-	-	-	-	-	-		minus	1482501	1480894	Possible adenylate cyclase (ATP pyrophosphate-lyase) (adenylyl cyclase)
AL123456	Rv1319c	1482062	T	C	non-synonymous	440A>G	His147Arg	-	-	-	-	-	-	+	+	-	-	-	-	-	-	-	-		minus	1482501	1480894	Possible adenylate cyclase (ATP pyrophosphate-lyase) (adenylyl cyclase)
AL123456	Rv1320c	1482627	T	C	non-synonymous	1591A>G	Thr531Ala	+	+	+	+	+	+	+	+	+	+	+	+	+	+	+	+		minus	1484217	1482514	Possible adenylate cyclase (ATP pyrophosphate-lyase) (adenylyl cyclase)
AL123456	Rv1320c	1483463	T	A	non-synonymous	755A>T	Gln252Leu	-	-	-	-	-	-	-	-	-	-	-	-	-	+	-	-		minus	1484217	1482514	Possible adenylate cyclase (ATP pyrophosphate-lyase) (adenylyl cyclase)
AL123456		1484245	C	T	intergenic			-	-	-	-	-	-	+	+	-	-	-	-	-	-	-	-					Located between Rv1320c (Possible adenylate cyclase (ATP pyrophosphate-lyase) (adenylyl cyclase)) and Rv1321 (Conserved hypothetical protein)
AL123456	Rv1321	1484708	A	C	non-synonymous	430A>C	Ser144Arg	+	+	+	+	+	+	+	+	+	+	+	+	+	+	+	+		plus	1484279	1484959	Conserved hypothetical protein
AL123456		1485828	C	T	intergenic			+	+	+	+	+	+	+	+	+	+	+	+	+	+	+	+					Located between Rv1322A (Conserved protein) and Rv1323 (Probable acetyl-CoA acetyltransferase FadA4 (acetoacetyl-CoA thiolase))
AL123456	Rv1324	1487995	A	T	non-synonymous	835A>T	Ile279Phe	-	-	-	-	-	+	-	-	-	-	-	-	-	-	-	-		plus	1487161	1488075	Possible thioredoxin
AL123456	Rv1325c	1488203	C	T	non-synonymous	1763G>A	Gly588Asp	-	-	-	-	-	-	-	-	+	-	-	-	-	-	-	-	PE_PGRS24	minus	1489965	1488154	PE-PGRS family protein PE_PGRS24
AL123456	Rv1325c	1488557	G	GC	frameshift	1408dupG	Ala470fs	-	-	-	-	-	-	-	-	-	-	-	-	-	-	+	-	PE_PGRS24	minus	1489965	1488154	PE-PGRS family protein PE_PGRS24
AL123456	Rv1325c	1489041	C	T	non-synonymous	925G>A	Gly309Ser	-	-	-	-	-	-	-	-	-	-	-	-	-	+	+	-	PE_PGRS24	minus	1489965	1488154	PE-PGRS family protein PE_PGRS24
AL123456	Rv1325c	1489681	C	CGCG	disruptive in-frame insertion	282_284dupCGC	Ala95dup	-	-	-	-	-	-	-	-	+	+	-	-	+	-	-	-	PE_PGRS24	minus	1489965	1488154	PE-PGRS family protein PE_PGRS24
AL123456	Rv1326c	1490905	A	G	non-synonymous	1408T>C	Ser470Pro	+	+	+	+	+	+	+	+	+	+	+	+	+	+	+	+	glgB	minus	1492312	1490117	1,4-alpha-glucan branching enzyme GlgB (glycogen branching enzyme)
AL123456	Rv1326c	1490911	G	A	non-synonymous	1402C>T	Pro468Ser	+	+	+	+	+	+	+	+	+	+	+	+	+	+	+	+	glgB	minus	1492312	1490117	1,4-alpha-glucan branching enzyme GlgB (glycogen branching enzyme)
AL123456	Rv1326c	1492059	T	G	non-synonymous	254A>C	Asp85Ala	-	-	-	-	-	-	-	-	-	-	-	-	-	-	+	-	glgB	minus	1492312	1490117	1,4-alpha-glucan branching enzyme GlgB (glycogen branching enzyme)
AL123456	Rv1326c	1492194	T	C	non-synonymous	119A>G	Asp40Gly	+	+	+	+	+	+	+	+	+	+	+	+	+	+	+	+	glgB	minus	1492312	1490117	1,4-alpha-glucan branching enzyme GlgB (glycogen branching enzyme)
AL123456	Rv1326c	1492267	G	A	non-synonymous	46C>T	Pro16Ser	-	-	-	-	-	-	-	-	-	-	-	-	-	-	-	+	glgB	minus	1492312	1490117	1,4-alpha-glucan branching enzyme GlgB (glycogen branching enzyme)
AL123456	Rv1327c	1492749	T	C	synonymous	1677A>G	Glu559Glu	-	-	+	-	-	-	-	-	-	-	-	-	-	-	-	-	glgE	minus	1494425	1492320	Probable glucanase GlgE
AL123456	Rv1327c	1494398	T	C	non-synonymous	28A>G	Thr10Ala	-	-	-	+	+	-	-	-	-	-	-	-	-	-	-	-	glgE	minus	1494425	1492320	Probable glucanase GlgE
AL123456	Rv1328	1496964	G	T	non-synonymous	2401G>T	Ala801Ser	+	+	+	+	+	+	+	+	+	+	+	+	+	+	+	+	glgP	plus	1494564	1497155	Probable glycogen phosphorylase GlgP
AL123456	Rv1328	1497002	G	C	non-synonymous	2439G>C	Met813Ile	-	-	-	-	-	-	+	+	-	-	-	-	-	-	-	-	glgP	plus	1494564	1497155	Probable glycogen phosphorylase GlgP
AL123456		1499208	T	C	intergenic			+	+	+	+	+	+	+	+	+	+	+	+	+	+	+	+					Located between Rv1329c (Probable ATP-dependent helicase DinG) and Rv1330c (Nicotinic acid phosphoribosyltransferase PncB1)
AL123456	Rv1330c	1499274	C	G	non-synonymous	1286G>C	Gly429Ala	+	+	+	+	+	+	+	+	+	+	+	+	+	+	+	+	pncB1	minus	1500559	1499213	Nicotinic acid phosphoribosyltransferase PncB1
AL123456	Rv1333	1501979	G	A	synonymous	381G>A	Thr127Thr	+	+	+	+	+	+	+	+	+	+	+	+	+	+	+	+		plus	1501599	1502633	Probable hydrolase
AL123456	Rv1338	1505194	T	C	synonymous	120T>C	Gly40Gly	+	+	+	+	+	+	+	+	+	+	+	+	+	+	+	+	murI	plus	1505075	1505890	Probable glutamate racemase MurI
AL123456	Rv1339	1505973	G	A	synonymous	57G>A	Arg19Arg	+	+	+	+	+	+	+	+	+	+	+	+	+	+	+	+		plus	1505917	1506738	Conserved protein
AL123456	Rv1343c	1508682	T	G	non-synonymous	242A>C	Glu81Ala	+	+	+	+	+	+	+	+	+	+	+	+	+	+	+	+	lprD	minus	1508923	1508543	Probable conserved lipoprotein LprD
AL123456	Rv1346	1511548	G	T	non-synonymous	703G>T	Ala235Ser	-	-	+	-	-	-	-	-	-	-	-	-	-	-	-	-	mbtN	plus	1510846	1512006	Acyl-CoA dehydrogenase MbtN
AL123456	Rv1346	1511664	C	T	synonymous	819C>T	His273His	+	+	-	-	-	-	-	-	-	-	-	-	-	-	-	-	mbtN	plus	1510846	1512006	Acyl-CoA dehydrogenase MbtN
[truncated: 2,576 more rows]
